# Supplementary material for: Selective Destabilization of Transcripts by mRNA Decapping Regulates Oocyte Maturation and Innate Immunity Gene Expression during Ageing in C. elegans
Source: Biology (Basel). 2023 Jan 21;12(2):171. doi: 10.3390/biology12020171 (PMC9952881; doi:10.3390/biology12020171)
Supplement: Supplementary file 1 [file biology-12-00171-s001.zip › Table S1.xlsx]

## Sheet: Sheet1
List of C. elegansstrains used in this study
Strain	Genotype	Information	Reference
N2	N2 (Bristol)	Wild-type (wt)	CGC
BRF759	dcap-1(tm3163)IV	Reduction-of-function mutant of dcap-1 (Outcrossed)	This study
BRF340	glp-1(e2141)	Loss-of-function mutant of glp-1 (Outcrossed)	Rousakis et al., 2014
BRF217	dcap-1(tm3163);glp-1(e2141)	Double mutant of dcap-1 and glp-1	Rousakis et al., 2014
AY101	acIs101 [irg-5p::GFP + rol-6(su1006)]	Expression of GFP under the control of irg-5 promoter	CGC
BRF710	acIs101 [irg-5p::GFP + rol-6(su1006)]	Expression of GFP under the control of irg-5 promoter (Outcrossed)	This study
BRF711	dcap-1(tm3163);acIs101 [irg-5p::GFP + rol-6(su1006)]	Expression of GFP under the control of irg-5 promoter in dcap-1 mutant background	This study
RB711	pqm-1(ok485)	Loss-of-function pqm-1 mutant	CGC
BRF778	pqm-1(ok485)	Loss-of-function pqm-1 mutant (Outcrossed)	This study
BRF779	dcap-1(tm3163);pqm-1(ok485)	Double mutant of dcap-1 and pmq-1	This study
CF1038	daf-16(mu86)	Loss-of-function daf-16 mutant	CGC
BRF776	daf-16(mu86)	Loss-of-function daf-16 mutant (Outcrossed)	This study
BRF777	dcap-1(tm3163);daf-16(mu86)	Double mutant of dcap-1 and daf-16	This study
KU25	pmk-1(km25)	Loss-of-function pmk-1 mutant	CGC
BRF805	pmk-1(km25)	Loss-of-function pmk-1 mutant (Outcrossed)	This study
BRF806	dcap-1(tm3163);pmk-1(km25)	Double mutant of dcap-1 and pmk-1	This study
OP201	unc-119(tm4063);wgls201[pqm-1::TY1::EGFP::3xFLAG(92C12) + unc-119(+)]	Translational fusion of PQM-1 with GFP in wt background	CGC
BRF844	dcap-1(tm3163);unc-119(tm4063);wgls201[pqm-1::TY1::EGFP::3xFLAG(92C12) + unc-119(+)]	Translational fusion of PQM-1 with GFP in dcap-1 mutant background	This study
AM140	rmIs132[unc-54p::Q35::YFP]	Expression of Q35 peptide fused with YFP in body wall muscles in wt background	CGC
BRF89	rmIs132[unc-54p::Q35::YFP]	Expression of Q35 peptide fused with YFP in body wall muscles in wt background (Outcrossed)	This study
BRF90	dcap-1(tm3163);rmIs132[unc-54p::Q35::YFP]	Expression of Q35 peptide fused with YFP in body wall muscles in dcap-1 background	This study
BRF799	pqm-1(ok485);rmIs132[unc-54p::Q35::YFP]	Expression of Q35 peptide fused with YFP in body wall muscles in pqm-1 background	This study
BRF798	dcap-1(tm3163);pqm-1(ok485);rmIs132[unc-54p::Q35::YFP]	Expression of Q35 peptide fused with YFP in body wall muscles in dcap-1/pqm-1background	This study
