# Supplementary material for: Selective Destabilization of Transcripts by mRNA Decapping Regulates Oocyte Maturation and Innate Immunity Gene Expression during Ageing in C. elegans
Source: Biology (Basel). 2023 Jan 21;12(2):171. doi: 10.3390/biology12020171 (PMC9952881; doi:10.3390/biology12020171)
Supplement: Supplementary file 1 [file biology-12-00171-s001.zip › Table S2.xlsx]

## Sheet: Sheet1
List of primers used in this study
Primer	Sequence (5’-3’)	Used for
asp-12/F	AGGAAGTAACTGCGATGGAAC	qRT-PCR
asp-12/R	GTTGTTCTGAAGCACCACCAA
irg-5/F	GCAAATAACGATCAGGTTGCAT	qRT-PCR
irg-5/R	AAGCGGTGTAATCAGGTCCA
zip-10/F	GCATTTGAGCACGGTACTGG	qRT-PCR
zip-10/R	ATCCAGCTCGAGATGCTCTT
cpr-3/F	CCTGTGGTTACGGATGTAAGG	qRT-PCR
cpr-3/R	GTAGGCAGAAGCTCCATAATGC
ech-9/F	GTAGTACGAAATGAGCAGAGATGC	qRT-PCR
ech-9/R	TCGAGGTTGGCGAATAGTTCC
spp-18/F	CCACCTGCGAAATCTGTCTTG	qRT-PCR
spp-18/R	GTATCTTCAATGACGGCATGAGC
endu-2/F	GGTTCCTTCCGTATGCTAGAAAC	qRT-PCR
endu-2/R	GGTCAATGGCAATGCCGTTAAG
ugt-18/F	GTCTCTGGTAACGATTGTCGG	qRT-PCR
ugt-18/R	GTGGTCGAATAAAGCAAATGGGC
F28H7.3/F	CTGAGGCTAACAAGAGTGTCTTTG	qRT-PCR
F28H7.3/R	GAGTGTCCAGACACCCAAACT
F35E12.10/F	GGAACAACTGGTAACAGCAAGTTC	qRT-PCR
F35F12.10/R	CCATGTGCTACCCTAACCTTG
hsp-90/F	TCTCGAAATCAACCCAGACC	qRT-PCR
hsp-90/R	CTCAGCTCCCTCAATCTTGG
pqm-1/F	TCCAGAGAGTATCGACCAAGG	qRT-PCR and tracking of ok485 allele
pqm-1/R	GTAGAGGTTCTTTCACGAATTGC
pre-pqm-1/R	GCAATCGTAGGTCGCTTAGTAG	qRT-PCR (with pqm-1/F)
eft-3/F	CATATCAACATCGTCGTCATCG	qRT-PCR
eft-3/R	AAGATCCCTTACCCATCTCCTG
pre-eft-3/F	CTTGATCTACAAGTGCGGAGGA	qRT-PCR
pre-eft-3/R	CGGGTGAGAAAATCTTTCAAACTA
ama-1/F	GCTCCAAATGACCGAAATGT	qRT-PCR (reference gene)
ama-1/R	GCCCGGAGGAGATTAAACG
pmk-1/F	GTTGCCATGACCTCAGAGC	Tracking of km25 allele
pmk-1/R	CAGTTTGACGTGCCAATCCA
daf-16/F	GGCTATTTCTCACTGTCTAC	Tracking of mu86 allele
daf-16/R	CGATTGAGTTCGGGGACTG
dcap-1/F	CGACGAAGCCTTTGCATG	Tracking of tm3163 allele
dcap-1/R	TATTTAGACGCCGATTGAGTG
