# Supplementary material for: Selective Destabilization of Transcripts by mRNA Decapping Regulates Oocyte Maturation and Innate Immunity Gene Expression during Ageing in C. elegans
Source: Biology (Basel). 2023 Jan 21;12(2):171. doi: 10.3390/biology12020171 (PMC9952881; doi:10.3390/biology12020171)
Supplement: Supplementary file 1 [file biology-12-00171-s001.zip › Table S3.xlsx]

## Sheet: Sheet1
Microarray Data	List of genes included in the analysis and their differential expression in 9 days old dcap-1(rf) mutants compared to age-matched wt animals.
Wormbase ID	Gene name	Sequence Name	Fold Change (FC)	logFC	adj.P.Val	-log10(adj.P.Val)
WBGene00003463	msp-76	ZK1251.6	11.5461	3.52933	3.59919e-06	5.44379
WBGene00003443	msp-50	C34F11.4	11.1438	3.47817	5.7382e-05	4.24122
WBGene00022754	nspd-1	ZK484.8	8.93582	3.1596	2.38072e-05	4.62329
WBGene00022875	ZK1248.4	ZK1248.4	8.77687	3.13371	0.000178785	3.74767		Significant upregulation
WBGene00016447	msd-4	C35D10.11	8.52143	3.0911	2.38072e-05	4.62329		Significant downregulation
WBGene00010633	nspd-2	K07F5.5	8.07918	3.01421	0.000280118	3.55266		No significant change
WBGene00022005	Y59H11AM.1	Y59H11AM.1	7.23983	2.85596	4.72091e-05	4.32597		Under-represented genes (not analyzed)
WBGene00012593	nspe-7	Y38E10A.15	6.04893	2.59668	0.000169267	3.77143
WBGene00044284	spp-21	T25C12.4	5.14664	2.36363	0.000101616	3.99304
WBGene00000560	cnc-6	Y46E12A.1	4.92915	2.30134	2.38072e-05	4.62329
WBGene00007308	C04G2.9	C04G2.9	4.89954	2.29265	4.72091e-05	4.32597
WBGene00021398	Y38C1AA.7	Y38C1AA.7	4.54436	2.18408	2.38072e-05	4.62329
WBGene00011795	T16A9.5	T16A9.5	4.34559	2.11955	2.38072e-05	4.62329
WBGene00014173	ZK970.7	ZK970.7	4.25007	2.08749	0.000781676	3.10697
WBGene00009681	gipc-2	F44D12.4	4.01661	2.00598	5.2284e-05	4.28163
WBGene00011968	T23G11.1	T23G11.1	4.00561	2.00202	8.46744e-05	4.07225
WBGene00008621	F09C8.1	F09C8.1	3.72075	1.89559	0.000106918	3.97095
WBGene00016760	C49A9.6	C49A9.6	3.59123	1.84448	0.00204115	2.69012
WBGene00013854	cyc-2.2	ZC116.2	3.46384	1.79237	0.000125922	3.8999
WBGene00019026	F58A6.9	F58A6.9	3.44618	1.785	0.000845501	3.07289
WBGene00007301	C04F12.7	C04F12.7	3.39162	1.76197	6.66301e-05	4.17633
WBGene00016351	C33F10.1	C33F10.1	3.38268	1.75817	6.66301e-05	4.17633
WBGene00017542	F17E9.5	F17E9.5	3.36529	1.75073	0.000106918	3.97095
WBGene00007142	ttr-18	B0334.1	3.32753	1.73445	0.00162909	2.78806
WBGene00012781	nspd-7	Y43C5A.1	3.32364	1.73276	2.38072e-05	4.62329
WBGene00017506	F16B4.4	F16B4.4	3.23985	1.69593	0.00755302	2.12188
WBGene00000558	cnc-4	R09B5.9	3.23771	1.69497	0.000592515	3.2273
WBGene00018646	mul-1	F49F1.6	3.099	1.6318	0.00112527	2.94874
WBGene00006044	ssp-16	T27A3.3	3.06804	1.61732	0.000122686	3.91121
WBGene00004994	spp-9	T25C12.2	3.0254	1.59713	0.000417354	3.3795
WBGene00000556	cnc-2	R09B5.3	2.93119	1.55149	0.0101096	1.99527
WBGene00021979	Y58A7A.5	Y58A7A.5	2.86662	1.51935	0.000761012	3.11861
WBGene00022751	msrp-2	ZK484.5	2.85393	1.51295	0.000138283	3.85923
WBGene00008323	C55A1.6	C55A1.6	2.78989	1.48021	4.72091e-05	4.32597
WBGene00012783	Y43C5A.3	Y43C5A.3	2.73219	1.45006	0.00175056	2.75682
WBGene00043187	nspa-9	C40H5.1	2.69772	1.43174	0.0015549	2.8083
WBGene00016440	gipc-1	C35D10.2	2.67703	1.42063	0.00112527	2.94874
WBGene00255375	F08B4.8	F08B4.8	2.66371	1.41344	0.00204115	2.69012
WBGene00016399	C34D4.3	C34D4.3	2.66068	1.4118	8.67823e-05	4.06157
WBGene00002090	ins-7	ZK1251.2	2.62463	1.39211	0.000191384	3.71809
WBGene00003769	nlp-31	B0213.6	2.62297	1.3912	0.000219612	3.65834
WBGene00007307	spch-1	C04G2.8	2.58085	1.36785	0.000337359	3.47191
WBGene00009620	fip-5	F41E7.4	2.57707	1.36573	0.000430008	3.36652
WBGene00013847	cls-3	ZC84.3	2.57095	1.3623	0.000337359	3.47191
WBGene00013474	Y69E1A.2	Y69E1A.2	2.56912	1.36128	5.7382e-05	4.24122
WBGene00018343	F42A10.7	F42A10.7	2.56224	1.35741	0.008683	2.06133
WBGene00007506	fbxc-58	C10C5.2	2.53284	1.34076	0.00227802	2.64244
WBGene00004993	spp-8	C28C12.5	2.51599	1.33112	0.000122686	3.91121
WBGene00003765	nlp-27	B0213.2	2.50784	1.32645	9.58651e-05	4.01834
WBGene00010752	K10G4.3	K10G4.3	2.50651	1.32568	0.000220153	3.65728
WBGene00019430	K06A5.2	K06A5.2	2.49098	1.31672	0.00204115	2.69012
WBGene00010005	cnc-7	F53H2.2	2.43	1.28096	0.00119611	2.92223
WBGene00000986	dhs-23	R08H2.1	2.42262	1.27657	0.00203704	2.691
WBGene00021709	ugt-29	Y49C4A.8	2.41715	1.2733	0.0452244	1.34463
WBGene00013900	ugt-18	ZC443.5	2.414	1.27142	0.00112527	2.94874
WBGene00016781	C49G7.3	C49G7.3	2.40827	1.268	0.00109305	2.96136
WBGene00000783	cpr-3	T10H4.12	2.40418	1.26555	8.46744e-05	4.07225
WBGene00016417	C34F11.8	C34F11.8	2.38666	1.25499	0.0121766	1.91447
WBGene00021978	Y58A7A.4	Y58A7A.4	2.37886	1.25027	0.0121766	1.91447
WBGene00020339	ttr-59	T08A9.11	2.37285	1.24662	0.030654	1.51351
WBGene00017058	msrp-6	D2062.6	2.35019	1.23278	0.000122686	3.91121
WBGene00011214	R10E9.2	R10E9.2	2.34447	1.22926	0.000337359	3.47191
WBGene00022040	Y65B4BR.1	Y65B4BR.1	2.32478	1.21709	0.0363661	1.4393
WBGene00011120	R07E5.15	R07E5.15	2.29804	1.2004	0.000186705	3.72884
WBGene00001786	gst-38	F35E8.8	2.29421	1.198	0.0025165	2.5992
WBGene00017851	F27C1.1	F27C1.1	2.29273	1.19706	0.00539328	2.26815
WBGene00003767	nlp-29	B0213.4	2.26112	1.17704	0.00238767	2.62203
WBGene00019779	endu-2	M60.2	2.25515	1.17323	0.0498112	1.30267
WBGene00020414	T10E9.4	T10E9.4	2.23066	1.15747	0.000693723	3.15881
WBGene00020049	ttr-8	R13A5.6	2.22533	1.15402	0.0363661	1.4393
WBGene00011176	R09E10.6	R09E10.6	2.21782	1.14914	0.00020696	3.68411
WBGene00001760	gst-12	F37B1.2	2.20888	1.14332	0.0130998	1.88273
WBGene00013713	Y106G6G.4	Y106G6G.4	2.20447	1.14043	0.000185411	3.73186
WBGene00012664	Y39B6A.1	Y39B6A.1	2.20192	1.13876	0.0263193	1.57973
WBGene00007162	fbxa-153	B0391.5	2.16298	1.11302	0.00179156	2.74677
WBGene00012136	T28F4.1	T28F4.1	2.11391	1.07992	0.000495366	3.30507
WBGene00010266	dct-18	F58G1.4	2.10592	1.07445	0.00123953	2.90674
WBGene00019410	K05F1.9	K05F1.9	2.10486	1.07372	0.00119316	2.9233
WBGene00006039	ssp-10	K07F5.9	2.09914	1.0698	0.00112527	2.94874
WBGene00020865	T27E4.7	T27E4.7	2.09608	1.06769	0.000106918	3.97095
WBGene00006051	ssq-2	T28H11.5	2.08441	1.05964	0.00696029	2.15737
WBGene00009457	F36A2.10	F36A2.10	2.08423	1.05951	0.000592515	3.2273
WBGene00020047	ttr-32	R13A5.3	2.07951	1.05624	0.0153312	1.81442
WBGene00017059	msrp-5	D2062.7	2.07768	1.05498	0.000122686	3.91121
WBGene00020156	T02B11.4	T02B11.4	2.0745	1.05276	0.008683	2.06133
WBGene00009237	F28H7.3	F28H7.3	2.05546	1.03946	0.000845501	3.07289
WBGene00017467	F14F9.4	F14F9.4	2.05475	1.03896	0.00971611	2.01251
WBGene00008541	F07A5.2	F07A5.2	2.05398	1.03842	0.00611852	2.21335
WBGene00003055	lon-1	F48E8.1	2.05284	1.03762	0.0209432	1.67896
WBGene00016782	phat-3	C49G7.4	2.05095	1.0363	0.000796842	3.09863
WBGene00006416	sams-5	T13A10.11	2.03089	1.02211	0.000913847	3.03913
WBGene00014206	nit-1	ZK1058.6	2.01448	1.01041	0.0258308	1.58786
WBGene00010651	K08C9.2	K08C9.2	2.00323	1.00233	0.00560169	2.25168
WBGene00017678	asp-12	F21F8.4	1.99398	0.995653	0.000751597	3.12401
WBGene00009308	F32A11.3	F32A11.3	1.99153	0.993879	0.000280118	3.55266
WBGene00022736	ZK418.7	ZK418.7	1.97957	0.98519	0.0177971	1.74965
WBGene00018966	F56D2.5	F56D2.5	1.97751	0.983682	0.0332068	1.47877
WBGene00007553	C13G3.1	C13G3.1	1.97335	0.980646	0.0309214	1.50974
WBGene00011540	T06E6.10	T06E6.10	1.97314	0.980492	0.02855	1.54439
WBGene00003079	lsm-5	F28F8.3	1.94677	0.961085	6.61506e-05	4.17947
WBGene00021977	Y58A7A.3	Y58A7A.3	1.94251	0.957923	0.0182338	1.73912
WBGene00001328	epi-1	K08C7.3	1.93552	0.952721	0.0423104	1.37355
WBGene00003879	ora-1	F57H12.3	1.93509	0.952404	0.0125764	1.90044
WBGene00008622	F09C8.2	F09C8.2	1.93044	0.948932	0.000836927	3.07731
WBGene00020140	ant-1.4	T01B11.4	1.92981	0.948462	0.00119316	2.9233
WBGene00017472	cst-1	F14H12.4	1.92449	0.944475	0.0406922	1.39049
WBGene00001158	ech-9	F01G10.3	1.91381	0.936446	0.0106611	1.9722
WBGene00006052	ssq-3	ZC477.1	1.90904	0.932851	0.000751597	3.12401
WBGene00005655	srr-4	K11D12.3	1.90668	0.931062	0.014061	1.85198
WBGene00001761	gst-13	T26C5.1	1.90522	0.929957	0.0222186	1.65328
WBGene00021050	W05H9.3	W05H9.3	1.8939	0.921357	0.00219671	2.65823
WBGene00015613	C08F1.10	C08F1.10	1.88858	0.9173	0.0284064	1.54658
WBGene00009429	irg-5	F35E12.5	1.88377	0.913624	0.00213766	2.67006
WBGene00007807	C29F3.7	C29F3.7	1.88231	0.912507	0.044975	1.34703
WBGene00007601	C15C6.2	C15C6.2	1.88192	0.912202	0.000796842	3.09863
WBGene00015688	C10G11.8	C10G11.8	1.87589	0.907577	0.00633866	2.198
WBGene00012101	zip-10	T27F2.4	1.87342	0.905671	0.00116536	2.93354
WBGene00021288	clec-123	Y25C1A.1	1.86617	0.900079	0.00297097	2.5271
WBGene00015598	fbxa-163	C08E3.6	1.86298	0.897611	0.030478	1.51601
WBGene00007613	C15H11.1	C15H11.1	1.86226	0.897056	0.00581845	2.23519
WBGene00016958	ilys-4	C55F2.2	1.84022	0.879878	0.0314037	1.50302
WBGene00005003	spp-18	F27C8.4	1.83979	0.879542	0.00956505	2.01931
WBGene00007405	C07A9.9	C07A9.9	1.83284	0.874077	0.0197624	1.70416
WBGene00006050	ssq-1	K07F5.11	1.82953	0.871471	0.010735	1.9692
WBGene00013858	ssp-34	ZC168.6	1.82393	0.867052	0.0191513	1.7178
WBGene00017838	F26G1.2	F26G1.2	1.81502	0.859984	0.0126839	1.89675
WBGene00020353	T08B6.4	T08B6.4	1.81296	0.858347	0.00444106	2.35251
WBGene00012595	Y38E10A.17	Y38E10A.17	1.80684	0.853472	0.00179156	2.74677
WBGene00000795	crn-2	CD4.2	1.78275	0.834107	0.000751597	3.12401
WBGene00009434	F35E12.10	F35E12.10	1.7825	0.8339	0.0130811	1.88336
WBGene00003768	nlp-30	B0213.5	1.77637	0.828934	0.0107616	1.96812
WBGene00077593	C49G7.12	C49G7.12	1.77069	0.824311	0.000280118	3.55266
WBGene00003903	pab-2	F18H3.3	1.7604	0.815899	0.00280985	2.55132
WBGene00023159	W06H8.5	W06H8.5	1.75286	0.809714	0.00380159	2.42003
WBGene00009344	F32H2.7	F32H2.7	1.73992	0.799025	0.00350415	2.45542
WBGene00012296	spe-46	W06D4.2	1.73591	0.795691	0.00470709	2.32725
WBGene00009621	fipr-21	F41E7.5	1.73215	0.792563	0.0288119	1.54043
WBGene00010091	ssp-35	F55C5.1	1.73095	0.791561	0.000818446	3.08701
WBGene00019478	cri-2	K07C11.5	1.7276	0.788773	0.0217783	1.66198
WBGene00009321	F32B6.4	F32B6.4	1.72682	0.788116	0.00771686	2.11256
WBGene00019564	K09D9.1	K09D9.1	1.72625	0.787639	0.0207887	1.68217
WBGene00015791	C15C7.5	C15C7.5	1.72546	0.786982	0.00709891	2.14881
WBGene00010019	F54B8.4	F54B8.4	1.71387	0.777259	0.000827549	3.08221
WBGene00015094	B0261.6	B0261.6	1.709	0.773152	0.00971611	2.01251
WBGene00007883	C33A12.4	C33A12.4	1.70464	0.769463	0.040707	1.39033
WBGene00007190	rmd-3	B0491.3	1.70433	0.769204	0.00192585	2.71538
WBGene00009959	F53B6.4	F53B6.4	1.70008	0.765603	0.011055	1.95644
WBGene00020661	smz-2	T21G5.4	1.69983	0.76539	0.0130998	1.88273
WBGene00000516	cki-1	T05A6.1	1.69673	0.76276	0.00444106	2.35251
WBGene00012637	Y38H8A.3	Y38H8A.3	1.69568	0.761863	0.0027017	2.56836
WBGene00009110	F25D1.5	F25D1.5	1.6935	0.760007	0.00499855	2.30116
WBGene00012899	Y46G5A.7	Y46G5A.7	1.69188	0.758631	0.0134557	1.87109
WBGene00016923	C54F6.5	C54F6.5	1.6909	0.75779	0.00360523	2.44307
WBGene00018135	F37A4.5	F37A4.5	1.68857	0.755801	0.0490788	1.30911
WBGene00007372	C06B8.7	C06B8.7	1.67343	0.74281	0.0125764	1.90044
WBGene00007733	smz-1	C25G4.6	1.67242	0.74194	0.00219671	2.65823
WBGene00002054	ifb-2	F10C1.7	1.6653	0.735784	0.00971611	2.01251
WBGene00013723	Y106G6H.13	Y106G6H.13	1.66178	0.732733	0.00645709	2.18996
WBGene00010212	fbxa-192	F57G4.8	1.66032	0.731459	0.00624361	2.20456
WBGene00000214	asp-1	Y39B6A.20	1.6584	0.729793	0.000376325	3.42444
WBGene00194713	F19B10.13	F19B10.13	1.6517	0.72395	0.00309713	2.50904
WBGene00002021	hsp-17	F52E1.7	1.64531	0.718363	0.02855	1.54439
WBGene00013392	Y62H9A.4	Y62H9A.4	1.64505	0.718127	0.00155231	2.80902
WBGene00021160	gba-4	Y4C6B.6	1.64462	0.717756	0.0176147	1.75412
WBGene00010357	H03A11.2	H03A11.2	1.64369	0.71694	0.0423197	1.37346
WBGene00018236	fbxb-71	F40F4.1	1.64003	0.713724	0.00253764	2.59557
WBGene00010613	K07A1.6	K07A1.6	1.63852	0.712393	0.00194302	2.71152
WBGene00015759	C14C6.5	C14C6.5	1.6349	0.709207	0.000989695	3.0045
WBGene00011059	R06C1.4	R06C1.4	1.63233	0.706931	0.00116536	2.93354
WBGene00019645	swt-7	K11D12.5	1.62957	0.704495	0.00189705	2.72192
WBGene00013969	tep-1	ZK337.1	1.62827	0.703342	0.0436771	1.35975
WBGene00021556	Y45G5AM.3	Y45G5AM.3	1.6265	0.701771	0.0144769	1.83933
WBGene00011910	alg-3	T22B3.2	1.62146	0.697297	0.0322353	1.49167
WBGene00019406	acdh-8	K05F1.3	1.6187	0.69484	0.0157492	1.80274
WBGene00020579	T19D12.4	T19D12.4	1.61594	0.692374	0.0182338	1.73912
WBGene00017978	msrp-1	F32B5.4	1.61423	0.690846	0.00238767	2.62203
WBGene00015671	C10B5.3	C10B5.3	1.61371	0.690382	0.0188031	1.72577
WBGene00010185	F57A10.4	F57A10.4	1.61171	0.68859	0.00238767	2.62203
WBGene00022708	ZK354.7	ZK354.7	1.60087	0.678853	0.00850443	2.07035
WBGene00009223	mdt-28	F28F8.5	1.58544	0.664884	0.0015549	2.8083
WBGene00016234	C29G2.6	C29G2.6	1.57606	0.65632	0.0125764	1.90044
WBGene00010759	cysl-2	K10H10.2	1.57153	0.652165	0.0283019	1.54818
WBGene00009143	F26A3.5	F26A3.5	1.56815	0.649064	0.000989695	3.0045
WBGene00011538	T06E6.1	T06E6.1	1.56775	0.648695	0.00780386	2.10769
WBGene00010507	K02E2.6	K02E2.6	1.56675	0.647777	0.0498112	1.30267
WBGene00022314	Y77E11A.14	Y77E11A.14	1.56427	0.645492	0.0125764	1.90044
WBGene00017466	F14F9.3	F14F9.3	1.56268	0.64402	0.00427827	2.36873
WBGene00002056	ifc-2	M6.1	1.56107	0.642534	0.0025165	2.5992
WBGene00007584	C14C10.1	C14C10.1	1.56021	0.641739	0.00522987	2.28151
WBGene00017197	F07C3.9	F07C3.9	1.55763	0.639355	0.0446537	1.35014
WBGene00006915	vha-6	VW02B12L.1	1.55652	0.638323	0.00280985	2.55132
WBGene00014148	ZK909.3	ZK909.3	1.55408	0.636062	0.0153312	1.81442
WBGene00012087	T27E7.1	T27E7.1	1.55304	0.635091	0.0293671	1.53214
WBGene00011707	T11B7.2	T11B7.2	1.5323	0.6157	0.00288485	2.53988
WBGene00002257	lbp-5	W02D3.7	1.52958	0.613134	0.0474179	1.32406
WBGene00010485	ant-1.3	K01H12.2	1.52913	0.612711	0.0219154	1.65925
WBGene00017246	F08D12.2	F08D12.2	1.52622	0.609963	0.00840423	2.0755
WBGene00044674	B0280.17	B0280.17	1.52538	0.609171	0.0203454	1.69153
WBGene00020760	T24C4.4	T24C4.4	1.52376	0.607638	0.0101096	1.99527
WBGene00023424	C53D6.10	C53D6.10	1.52161	0.605603	0.0284064	1.54658
WBGene00016783	irg-2	C49G7.5	1.51902	0.603138	0.0153312	1.81442
WBGene00086554	D1081.12	D1081.12	1.51811	0.602274	0.0494319	1.30599
WBGene00003766	nlp-28	B0213.3	1.51599	0.600262	0.0221921	1.6538
WBGene00016316	C32D5.8	C32D5.8	1.51454	0.598878	0.00194302	2.71152
WBGene00004058	pmp-1	C44B7.8	1.50954	0.594111	0.0123029	1.90999
WBGene00008980	emre-1	F20D1.10	1.50786	0.592504	0.0134504	1.87127
WBGene00009089	jmjd-3.2	F23D12.5	1.50233	0.5872	0.00280985	2.55132
WBGene00007131	pals-26	B0284.1	1.50003	0.584992	0.0322353	1.49167
WBGene00001089	dre-1	K04A8.6	1.49967	0.584642	0.00527585	2.27771
WBGene00015348	C02F5.5	C02F5.5	1.49779	0.582839	0.0160206	1.79532
WBGene00019598	K09H9.7	K09H9.7	1.49701	0.582084	0.0251341	1.59974
WBGene00008490	F01D4.8	F01D4.8	1.49666	0.581746	0.00247826	2.60585
WBGene00012207	W02B12.12	W02B12.12	1.48566	0.571103	0.0308949	1.51011
WBGene00012980	efhd-1	Y48B6A.6	1.48446	0.569938	0.0153312	1.81442
WBGene00006047	ssp-19	C55C2.2	1.48234	0.567878	0.00388592	2.41051
WBGene00008074	nkb-2	C43F9.6	1.48133	0.566897	0.044975	1.34703
WBGene00013391	Y62H9A.3	Y62H9A.3	1.47989	0.565486	0.00488065	2.31152
WBGene00004311	ras-2	F17C8.4	1.47942	0.565034	0.0271627	1.56603
WBGene00010935	M163.1	M163.1	1.47561	0.561311	0.0423197	1.37346
WBGene00008922	F17C11.11	F17C11.11	1.47082	0.556619	0.0226245	1.64542
WBGene00016788	C49G7.10	C49G7.10	1.47074	0.556547	0.0165254	1.78185
WBGene00016659	C45B2.2	C45B2.2	1.47041	0.556216	0.0365893	1.43665
WBGene00009453	F36A2.3	F36A2.3	1.46886	0.554693	0.0498112	1.30267
WBGene00011849	T19H5.4	T19H5.4	1.46314	0.549066	0.00310088	2.50852
WBGene00017644	exc-9	F20D12.5	1.46297	0.548901	0.0498112	1.30267
WBGene00019770	M04F3.4	M04F3.4	1.446	0.532066	0.00696029	2.15737
WBGene00018081	F36A4.2	F36A4.2	1.43868	0.524744	0.0273682	1.56275
WBGene00021702	Y48G9A.9	Y48G9A.9	1.43358	0.519619	0.0199949	1.69908
WBGene00018704	ztf-13	F52E4.8	1.42442	0.51037	0.0375571	1.42531
WBGene00000022	abt-4	Y39D8C.1	1.42318	0.509123	0.030478	1.51601
WBGene00011460	ttr-14	T05A10.3	1.42188	0.507796	0.0498112	1.30267
WBGene00010254	F58E6.5	F58E6.5	1.42173	0.507644	0.0133013	1.87611
WBGene00022592	klu-2	ZC328.2	1.41854	0.504403	0.0131051	1.88256
WBGene00022876	ZK1248.5	ZK1248.5	1.41609	0.501913	0.00966938	2.0146
WBGene00013290	Y57G11A.2	Y57G11A.2	1.41333	0.499103	0.0249986	1.60208
WBGene00010574	K04H4.5	K04H4.5	1.40872	0.49438	0.0249986	1.60208
WBGene00001150	ech-1.1	C29F3.1	1.40689	0.492511	0.0314037	1.50302
WBGene00021768	Y51F10.7	Y51F10.7	1.40383	0.489373	0.0283019	1.54818
WBGene00014052	ZK669.2	ZK669.2	1.40218	0.487673	0.0356955	1.44739
WBGene00005012	F26F4.2	F26F4.2	1.39415	0.479383	0.0376266	1.42451
WBGene00000878	cyn-2	ZK520.5	1.38944	0.474502	0.0229293	1.63961
WBGene00021533	Y42G9A.3	Y42G9A.3	1.38803	0.473039	0.0273682	1.56275
WBGene00020382	T09B4.8	T09B4.8	1.38401	0.468851	0.0299504	1.5236
WBGene00016288	C31H1.5	C31H1.5	1.38317	0.467974	0.0363966	1.43894
WBGene00004809	skr-3	F44G3.6	1.383	0.467805	0.0200766	1.69731
WBGene00011423	ipla-7	T04B2.5	1.37858	0.463179	0.0249986	1.60208
WBGene00000276	byn-1	F57B9.5	1.36537	0.449292	0.0107538	1.96844
WBGene00009793	pkn-1	F46F6.2	1.36357	0.447385	0.0271074	1.56691
WBGene00009978	F53E4.1	F53E4.1	1.35988	0.443482	0.00444885	2.35175
WBGene00194651	C33D9.13	C33D9.13	1.35146	0.434522	0.0356955	1.44739
WBGene00019511	lido-8	K08A2.1	1.35007	0.433033	0.0202576	1.69341
WBGene00001396	fat-4	T13F2.1	1.35002	0.432984	0.0027972	2.55328
WBGene00019327	zip-2	K02F3.4	1.34704	0.429788	0.044975	1.34703
WBGene00009394	clec-63	F35C5.6	1.34185	0.424224	0.0364732	1.43803
WBGene00018878	glit-1	F55D10.3	1.33953	0.421722	0.0206124	1.68587
WBGene00018370	F42H10.6	F42H10.6	1.33526	0.417125	0.0191513	1.7178
WBGene00012809	Y43F8A.2	Y43F8A.2	1.33479	0.416608	0.0378361	1.42209
WBGene00019682	K12H4.7	K12H4.7	1.33174	0.413317	0.0251602	1.59929
WBGene00022705	ZK354.2	ZK354.2	1.32943	0.410806	0.0465803	1.3318
WBGene00018330	elks-1	F42A6.9	1.32262	0.403401	0.0356881	1.44748
WBGene00015161	pho-5	B0361.7	1.32147	0.402143	0.040707	1.39033
WBGene00008194	C49C3.4	C49C3.4	1.31156	0.391279	0.02855	1.54439
WBGene00010041	F54C9.3	F54C9.3	1.30476	0.38379	0.0155489	1.8083
WBGene00004452	rpl-38	C06B8.8	1.2974	0.37562	0.0103316	1.98583
WBGene00000215	asp-2	T18H9.2	1.2957	0.373732	0.0164544	1.78372
WBGene00001395	fat-3	W08D2.4	1.29515	0.373115	0.0186318	1.72975
WBGene00001909	his-35	C50F4.13	1.29514	0.373112	0.0363661	1.4393
WBGene00002269	lec-6	Y55B1AR.1	1.29083	0.368297	0.0349854	1.45611
WBGene00001425	fis-2	F13B9.8	1.29068	0.368136	0.0498112	1.30267
WBGene00006530	tba-4	F44F4.11	1.28013	0.356294	0.0476141	1.32226
WBGene00010491	K02B7.3	K02B7.3	1.27102	0.345983	0.0498112	1.30267
WBGene00001813	haf-3	F57A10.3	1.26457	0.338642	0.0172769	1.76253
WBGene00020662	T21H3.1	T21H3.1	1.26297	0.336824	0.0125764	1.90044
WBGene00015313	hpo-32	C01G8.6	1.25867	0.331903	0.0469977	1.32792
WBGene00003902	pab-1	Y106G6H.2	1.23303	0.302203	0.0392642	1.406
WBGene00006919	vha-10	F46F11.5	1.22089	0.287929	0.0271074	1.56691
WBGene00002065	iff-2	F54C9.1	1.21669	0.282964	0.0344426	1.4629
WBGene00014165	puf-12	ZK945.3	1.19582	0.257996	0.044975	1.34703
WBGene00004798	sip-1	F43D9.4	0.881776	-0.181517	0.0356955	1.44739
WBGene00011489	T05F1.2	T05F1.2	0.851391	-0.232107	0.0278459	1.55524
WBGene00019811	egg-2	R01H2.3	0.839918	-0.25168	0.0222186	1.65328
WBGene00011063	cpg-3	R06C7.4	0.835204	-0.2598	0.0332068	1.47877
WBGene00014114	tftc-3	ZK856.13	0.814487	-0.296037	0.0202576	1.69341
WBGene00016411	C34E10.10	C34E10.10	0.807145	-0.309101	0.0284064	1.54658
WBGene00006927	vit-3	F59D8.1	0.786162	-0.347101	0.0172769	1.76253
WBGene00004068	pnk-1	C10G11.5	0.773648	-0.37025	0.0372044	1.42941
WBGene00021711	wago-11	Y49F6A.1	0.772111	-0.37312	0.0316159	1.50009
WBGene00005142	srd-65	C39B5.12	0.763244	-0.389784	0.0371682	1.42983
WBGene00012555	npp-25	Y37D8A.17	0.759893	-0.396131	0.0428989	1.36755
WBGene00014253	ZK1320.3	ZK1320.3	0.750061	-0.414921	0.0221405	1.65481
WBGene00020349	T08B2.11	T08B2.11	0.74649	-0.421805	0.0335218	1.47467
WBGene00021395	pnc-1	Y38C1AA.3	0.741334	-0.431804	0.0332068	1.47877
WBGene00007809	C29F4.3	C29F4.3	0.73556	-0.443084	0.0264828	1.57704
WBGene00007363	stdh-1	C06B3.4	0.73414	-0.445874	0.0430911	1.36561
WBGene00017071	aagr-1	D2096.3	0.7341	-0.445952	0.0200466	1.69796
WBGene00000786	cpr-6	C25B8.3	0.722619	-0.468694	0.0423104	1.37355
WBGene00011434	T04D3.5	T04D3.5	0.719935	-0.474062	0.0387459	1.41177
WBGene00043120	C09H10.4	C09H10.4	0.718648	-0.476643	0.0207887	1.68217
WBGene00017301	hach-1	F09F7.4	0.712524	-0.488989	0.0324582	1.48868
WBGene00005001	spp-16	F32D8.9	0.70421	-0.505922	0.0284064	1.54658
WBGene00011571	ttr-46	T07C12.7	0.697055	-0.520656	0.00582414	2.23477
WBGene00014134	ZK896.3	ZK896.3	0.694462	-0.526032	0.0196845	1.70588
WBGene00008247	srsx-26	C51E3.1	0.692155	-0.530832	0.0114364	1.94171
WBGene00008038	C40H1.2	C40H1.2	0.685289	-0.545216	0.0297013	1.52722
WBGene00011683	phat-6	T10B10.6	0.677679	-0.561326	0.0206475	1.68513
WBGene00006628	tsp-2	C02F5.11	0.660021	-0.599415	0.0363661	1.4393
WBGene00015932	C17H12.6	C17H12.6	0.658112	-0.603595	0.0178739	1.74778
WBGene00019731	M02D8.5	M02D8.5	0.657952	-0.603947	0.040707	1.39033
WBGene00007565	clec-48	C14A6.1	0.637344	-0.649856	0.0347415	1.45915
WBGene00012231	W04A4.2	W04A4.2	0.617602	-0.69525	0.0153312	1.81442
WBGene00020218	T04G9.7	T04G9.7	0.617183	-0.696231	0.0167067	1.77711
WBGene00022490	Y119D3B.13	Y119D3B.13	0.5998	-0.737447	0.00360523	2.44307
WBGene00021337	Y34F4.2	Y34F4.2	0.589177	-0.763228	0.025264	1.5975
WBGene00011498	T05G5.1	T05G5.1	0.586009	-0.771006	0.0209432	1.67896
WBGene00021929	dcap-1	Y55F3AM.12	0.585049	-0.77337	0.000592515	3.2273
WBGene00020182	ugt-53	T03D3.1	0.584384	-0.775012	0.0406794	1.39063
WBGene00009486	F36G9.7	F36G9.7	0.566001	-0.821124	0.0126839	1.89675
WBGene00012747	Y40H7A.10	Y40H7A.10	0.56226	-0.83069	0.0181629	1.74082
WBGene00009469	F36D3.1	F36D3.1	0.542639	-0.881936	0.000441274	3.35529
WBGene00002105	ins-22	M04D8.2	0.533824	-0.905564	0.00388592	2.41051
WBGene00012631	vmo-1	Y38H6C.19	0.506301	-0.981933	0.00112527	2.94874
WBGene00020082	gcp-2.1	R57.1	0.482137	-1.05249	0.0250575	1.60106
WBGene00010064	F54F7.2	F54F7.2	0.474762	-1.07472	0.00149722	2.82471
WBGene00000013	abf-2	C50F2.10	0.461774	-1.11474	0.0101096	1.99527
WBGene00015355	C02F12.5	C02F12.5	0.437115	-1.19391	0.0185751	1.73107
WBGene00020509	hex-1	T14F9.3	0.43267	-1.20866	0.0411148	1.386
WBGene00016953	C55C3.3	C55C3.3	0.377753	-1.40449	0.000719462	3.14299
WBGene00020235	T05A12.4	T05A12.4	0.375563	-1.41287	4.72091e-05	4.32597
WBGene00011668	clec-47	T09F5.9	0.343723	-1.54068	0.00360523	2.44307
WBGene00020516	T15B7.1	T15B7.1	0.342692	-1.54502	0.000521638	3.28263
WBGene00018930	F56B3.6	F56B3.6	1.28228	0.358711	0.0503255	1.29821
WBGene00015849	C16C8.11	C16C8.11	1.23911	0.309303	0.0506695	1.29525
WBGene00000373	cyp-14A5	F08F3.7	2.28383	1.19146	0.111917	0.951103
WBGene00015010	ptps-1	B0041.6	1.97952	0.98515	0.18742	0.727184
WBGene00016786	cyp-35A4	C49G7.8	1.93459	0.952026	0.581514	0.23544
WBGene00009349	F32H5.3	F32H5.3	1.9039	0.928961	0.127484	0.894544
WBGene00013702	Y106G6D.6	Y106G6D.6	1.85072	0.888086	0.165603	0.780932
WBGene00010769	asah-1	K11D2.2	1.84243	0.881607	0.157596	0.802454
WBGene00001758	gst-10	Y45G12C.2	1.83307	0.874262	0.0904649	1.04352
WBGene00023407	cex-1	F56D1.6	1.82848	0.870647	0.0748381	1.12588
WBGene00020878	T28A11.16	T28A11.16	1.82747	0.869845	0.060791	1.21616
WBGene00007811	C29F7.2	C29F7.2	1.82624	0.868878	0.0845125	1.07308
WBGene00020335	ttr-30	T08A9.2	1.81879	0.862977	0.0710482	1.14845
WBGene00045412	C25F9.12	C25F9.12	1.77784	0.830129	0.0808588	1.09227
WBGene00012591	nspe-1	Y38E10A.13	1.77272	0.825967	0.263142	0.57981
WBGene00003590	nex-3	C28A5.3	1.76947	0.823318	0.272565	0.56453
WBGene00007675	C18D4.6	C18D4.6	1.75955	0.815205	0.0748381	1.12588
WBGene00022544	ZC190.10	ZC190.10	1.7582	0.814098	0.141031	0.850686
WBGene00009818	acbp-3	F47B10.7	1.75377	0.81046	0.050945	1.2929
WBGene00007366	C06B3.7	C06B3.7	1.75035	0.807643	0.121927	0.913899
WBGene00017509	F16B4.7	F16B4.7	1.73137	0.791914	0.0540799	1.26696
WBGene00009130	F25H5.8	F25H5.8	1.68728	0.754702	0.067008	1.17387
WBGene00012923	fbxa-128	Y47D3A.2	1.68715	0.754584	0.0597644	1.22356
WBGene00011831	T19B10.2	T19B10.2	1.66561	0.736047	0.175247	0.75635
WBGene00003736	nhx-9	ZK822.3	1.6608	0.731875	0.0583029	1.23431
WBGene00012535	Y37A1A.2	Y37A1A.2	1.65893	0.730253	0.100386	0.998325
WBGene00014046	clec-60	ZK666.6	1.65213	0.724328	0.050945	1.2929
WBGene00009212	atz-1	F28D1.2	1.64829	0.720973	0.166572	0.778398
WBGene00003408	mrp-2	F57C12.4	1.64395	0.717164	0.0904649	1.04352
WBGene00009626	F42A8.1	F42A8.1	1.64365	0.716904	0.289268	0.5387
WBGene00014194	ZK1037.6	ZK1037.6	1.63202	0.706655	0.199945	0.699089
WBGene00045272	F59C12.4	F59C12.4	1.62947	0.704405	0.106165	0.974019
WBGene00016658	C45B2.1	C45B2.1	1.61993	0.69593	0.228617	0.640891
WBGene00021557	Y45G5AM.5	Y45G5AM.5	1.60835	0.685582	0.1522	0.817585
WBGene00016201	tdo-2	C28H8.11	1.60832	0.685553	0.137008	0.863254
WBGene00007419	C07E3.9	C07E3.9	1.60458	0.682191	0.0755233	1.12192
WBGene00003730	nhx-2	B0495.4	1.59857	0.676778	0.0639265	1.19432
WBGene00003837	oat-1	T01B11.7	1.59817	0.676423	0.211414	0.674865
WBGene00018253	F40H6.1	F40H6.1	1.59737	0.675697	0.0597644	1.22356
WBGene00022797	best-24	ZK688.2	1.5927	0.671478	0.10723	0.969682
WBGene00011446	T04F8.8	T04F8.8	1.59056	0.669533	0.335022	0.474926
WBGene00018062	F35F10.13	F35F10.13	1.58805	0.667259	0.126313	0.898551
WBGene00021335	spp-23	Y34D9A.11	1.58658	0.665918	0.0882537	1.05427
WBGene00010221	F57G12.1	F57G12.1	1.58408	0.663647	0.124284	0.905586
WBGene00017582	F18G5.6	F18G5.6	1.58143	0.661233	0.100299	0.998705
WBGene00022884	ZK1248.17	ZK1248.17	1.57964	0.659596	0.0597644	1.22356
WBGene00007072	ugt-1	AC3.7	1.57731	0.657465	0.188991	0.723559
WBGene00011393	T03D8.6	T03D8.6	1.57028	0.651022	0.167854	0.775068
WBGene00009408	F35C12.3	F35C12.3	1.56998	0.65075	0.0735681	1.13331
WBGene00014140	ZK899.1	ZK899.1	1.56179	0.643205	0.066134	1.17958
WBGene00003991	pfn-3	K03E6.6	1.55922	0.640827	0.192149	0.716362
WBGene00015433	C04E12.2	C04E12.2	1.55881	0.640443	0.191499	0.717834
WBGene00016289	lntl-1	C31H1.6	1.55793	0.639628	0.0681489	1.16654
WBGene00000282	cah-4	R01E6.3	1.5547	0.636632	0.111329	0.95339
WBGene00195179	F48C1.11	F48C1.11	1.55391	0.635902	0.10723	0.969682
WBGene00021079	W08A12.2	W08A12.2	1.55298	0.635035	0.152174	0.817658
WBGene00018606	F48E3.6	F48E3.6	1.54797	0.630379	0.0558208	1.2532
WBGene00001772	gst-24	F37B1.1	1.53879	0.6218	0.131832	0.879978
WBGene00021487	comt-3	Y40B10A.2	1.53531	0.618527	0.0984431	1.00681
WBGene00016670	ilys-3	C45G7.3	1.53496	0.6182	0.299359	0.523808
WBGene00016216	pals-22	C29F9.1	1.53482	0.618071	0.0583029	1.23431
WBGene00000608	col-19	ZK1193.1	1.53471	0.617968	0.0741647	1.1298
WBGene00009813	haly-1	F47B10.2	1.53384	0.617153	0.0936772	1.02837
WBGene00009927	F52B11.5	F52B11.5	1.53016	0.613684	0.132442	0.877973
WBGene00008167	acox-1.5	C48B4.1	1.52529	0.60908	0.0515009	1.28819
WBGene00021996	Y59E9AL.6	Y59E9AL.6	1.52524	0.609038	0.0772787	1.11194
WBGene00010225	ttr-31	F58A3.5	1.52214	0.6061	0.0510651	1.29188
WBGene00017536	F17A9.4	F17A9.4	1.51661	0.600853	0.23604	0.627014
WBGene00004003	pgp-9	C47A10.1	1.51522	0.599529	0.0588458	1.23028
WBGene00015949	C18A11.3	C18A11.3	1.51419	0.598542	0.0585583	1.23241
WBGene00015056	B0222.5	B0222.5	1.5014	0.586304	0.122274	0.912667
WBGene00007007	mak-2	C44C8.6	1.50045	0.585391	0.057566	1.23983
WBGene00008739	F13D12.3	F13D12.3	1.49699	0.582066	0.233294	0.632096
WBGene00009101	F25B3.4	F25B3.4	1.49566	0.580787	0.0712042	1.14749
WBGene00016749	C48E7.1	C48E7.1	1.49551	0.58064	0.240049	0.619701
WBGene00010291	F58H10.1	F58H10.1	1.4859	0.571335	0.062861	1.20162
WBGene00020472	lips-11	T13B5.5	1.4852	0.570658	0.502008	0.29929
WBGene00001753	gst-5	R03D7.6	1.48499	0.570456	0.233676	0.631386
WBGene00001752	gst-4	K08F4.7	1.48454	0.570018	0.192321	0.715974
WBGene00002053	ifb-1	F10C1.2	1.48422	0.569708	0.276102	0.558931
WBGene00015954	C18B2.3	C18B2.3	1.48408	0.569566	0.200731	0.697386
WBGene00007857	C31H5.6	C31H5.6	1.48334	0.568845	0.0628092	1.20198
WBGene00014158	ZK938.1	ZK938.1	1.48037	0.565957	0.105286	0.97763
WBGene00044728	Y53F4B.45	Y53F4B.45	1.47859	0.564225	0.263329	0.579502
WBGene00016419	tyr-4	C34G6.2	1.47816	0.563802	0.1522	0.817585
WBGene00004052	parg-2	H23L24.5	1.47528	0.560989	0.450089	0.346702
WBGene00007415	C07E3.4	C07E3.4	1.47466	0.560384	0.267324	0.572962
WBGene00013438	ztf-29	Y66D12A.12	1.47436	0.56009	0.0904423	1.04363
WBGene00017592	F19C7.2	F19C7.2	1.4741	0.559836	0.153748	0.813191
WBGene00003602	nhr-3	H01A20.1	1.47368	0.55942	0.137631	0.861285
WBGene00003742	nlp-4	F59C6.6	1.47315	0.558903	0.0853496	1.0688
WBGene00001479	fmo-4	F53F4.5	1.47245	0.558218	0.229831	0.638592
WBGene00015610	C08F1.6	C08F1.6	1.47163	0.557413	0.146155	0.835186
WBGene00020617	T20D4.11	T20D4.11	1.47137	0.557163	0.263011	0.580026
WBGene00011494	T05F1.9	T05F1.9	1.46941	0.555233	0.117662	0.929365
WBGene00020841	T27A3.5	T27A3.5	1.46663	0.552509	0.0950959	1.02184
WBGene00006983	zig-6	T03G11.8	1.46536	0.551255	0.138425	0.858785
WBGene00016845	C50F7.5	C50F7.5	1.46369	0.54961	0.0710628	1.14836
WBGene00004989	spp-4	T08A9.8	1.46105	0.547005	0.190621	0.71983
WBGene00015907	C17F3.1	C17F3.1	1.4603	0.546269	0.10723	0.969682
WBGene00003530	nas-11	K11G12.1	1.45993	0.545895	0.140175	0.85333
WBGene00020569	lgc-32	T19D7.1	1.45915	0.545124	0.524032	0.280642
WBGene00011713	T11F9.12	T11F9.12	1.45853	0.544518	0.113131	0.946418
WBGene00009432	cld-9	F35E12.8	1.45708	0.543085	0.276102	0.558931
WBGene00008234	C50F4.9	C50F4.9	1.45682	0.542827	0.186639	0.728998
WBGene00011870	T20G5.8	T20G5.8	1.45406	0.540092	0.171531	0.765658
WBGene00006539	tbb-6	T04H1.9	1.45122	0.537269	0.239255	0.621138
WBGene00007082	acs-10	AH10.1	1.44596	0.532027	0.160455	0.794648
WBGene00004826	skr-20	R12H7.5	1.44451	0.530583	0.152174	0.817658
WBGene00017279	F09C12.8	F09C12.8	1.44439	0.530456	0.138425	0.858785
WBGene00009225	fbxa-94	F28F8.8	1.436	0.522055	0.0613129	1.21245
WBGene00020205	arrd-1	T04B8.3	1.4359	0.521953	0.149088	0.826556
WBGene00021585	clec-74	Y46C8AL.8	1.43486	0.52091	0.106664	0.971984
WBGene00000176	aqp-8	K02G10.7	1.4334	0.519443	0.20798	0.681978
WBGene00013999	ZK550.5	ZK550.5	1.43302	0.519058	0.158035	0.801246
WBGene00011777	T14G10.8	T14G10.8	1.43186	0.517892	0.06821	1.16615
WBGene00007337	C05C12.5	C05C12.5	1.43185	0.51788	0.0964622	1.01564
WBGene00001392	far-8	K02F3.3	1.43064	0.516657	0.236721	0.625763
WBGene00015182	B0416.7	B0416.7	1.43031	0.516329	0.0532319	1.27383
WBGene00007324	C05B5.8	C05B5.8	1.42973	0.515742	0.191727	0.717317
WBGene00003981	pes-8	F18G5.2	1.42823	0.514227	0.168521	0.773347
WBGene00011330	T01D3.6	T01D3.6	1.42653	0.512509	0.156212	0.806286
WBGene00004987	spp-2	T08A9.12	1.42545	0.511416	0.117004	0.9318
WBGene00016918	test-1	C54E4.2	1.42468	0.510635	0.284673	0.545654
WBGene00017874	acdh-9	F28A10.6	1.42439	0.510345	0.0681489	1.16654
WBGene00010931	M162.5	M162.5	1.42327	0.509207	0.064223	1.19231
WBGene00009628	tatn-1	F42D1.2	1.42301	0.508948	0.117684	0.929283
WBGene00016314	C32D5.6	C32D5.6	1.42286	0.508795	0.214557	0.668458
WBGene00016862	cest-32	C52A10.1	1.41866	0.504524	0.160555	0.794375
WBGene00003242	mig-6	C37C3.6	1.41848	0.50435	0.0585652	1.23236
WBGene00003773	nlt-1	ZK892.2	1.41821	0.504069	0.152174	0.817658
WBGene00001603	gln-2	K03H1.1	1.41659	0.502426	0.158904	0.798864
WBGene00000928	dao-2	M03A1.7	1.41508	0.500883	0.195864	0.708046
WBGene00003651	nhr-61	W01D2.2	1.41292	0.498683	0.154023	0.812415
WBGene00003375	mlp-1	T04C9.4	1.41223	0.497976	0.0904423	1.04363
WBGene00014000	ZK550.6	ZK550.6	1.41069	0.496405	0.0597644	1.22356
WBGene00002253	lbp-1	F40F4.3	1.41043	0.49613	0.200375	0.698156
WBGene00019544	miro-1	K08F11.5	1.41016	0.495856	0.575867	0.239678
WBGene00002139	inx-17	R12E2.4	1.4096	0.49529	0.176403	0.753493
WBGene00015052	clec-52	B0218.8	1.40906	0.49473	0.070317	1.15294
WBGene00010337	serp-1.1	F59F4.2	1.40857	0.494236	0.160555	0.794375
WBGene00004509	rrf-2	M01G12.12	1.4074	0.493028	0.156182	0.806369
WBGene00013684	Y105E8A.27	Y105E8A.27	1.40736	0.492991	0.118497	0.926293
WBGene00001075	dpy-14	H27M09.4	1.40609	0.491691	0.225592	0.646676
WBGene00008205	sams-1	C49F5.1	1.40589	0.491487	0.218433	0.660683
WBGene00011428	nlp-80	T04C12.3	1.40356	0.48909	0.222377	0.65291
WBGene00022814	ZK742.4	ZK742.4	1.40336	0.488888	0.139852	0.854331
WBGene00008584	irg-4	F08G5.6	1.40199	0.487473	0.462144	0.335222
WBGene00003915	pan-1	M88.6	1.4009	0.486357	0.0597644	1.22356
WBGene00016555	math-20	C40D2.2	1.40047	0.485908	0.25568	0.592304
WBGene00008220	C50B6.7	C50B6.7	1.40018	0.485612	0.327401	0.48492
WBGene00008628	ttr-21	F09F3.6	1.39825	0.483624	0.355364	0.449327
WBGene00017908	F28H1.1	F28H1.1	1.3964	0.481715	0.0597644	1.22356
WBGene00022349	Y82E9BR.17	Y82E9BR.17	1.3959	0.481197	0.24233	0.615592
WBGene00018772	F53G12.4	F53G12.4	1.39319	0.478397	0.173834	0.759865
WBGene00000463	ceh-43	C28A5.4	1.39077	0.475886	0.0592089	1.22761
WBGene00018958	cest-27	F56C11.6	1.3906	0.475711	0.113301	0.945766
WBGene00009823	gadr-6	F47G4.2	1.39042	0.475523	0.293077	0.533018
WBGene00003734	nhx-6	F58E1.6	1.38971	0.474785	0.105286	0.97763
WBGene00017786	F25E5.5	F25E5.5	1.38824	0.473257	0.0748381	1.12588
WBGene00019655	K11G9.5	K11G9.5	1.38509	0.469982	0.258095	0.58822
WBGene00044283	spp-22	ZK867.3	1.38443	0.469295	0.228617	0.640891
WBGene00020954	W02G9.4	W02G9.4	1.38438	0.469241	0.0745319	1.12766
WBGene00012564	fbxa-107	Y37H2A.4	1.38359	0.468418	0.0597644	1.22356
WBGene00006575	tir-1	F13B10.1	1.38349	0.468312	0.181938	0.740076
WBGene00012624	fbxa-150	Y38H6C.11	1.38181	0.466558	0.117089	0.931483
WBGene00013736	gtf-2A2	Y111B2A.13	1.38164	0.466379	0.197979	0.703381
WBGene00014116	ZK858.2	ZK858.2	1.38114	0.465859	0.108559	0.964335
WBGene00003957	pcp-2	F23B2.12	1.38081	0.46551	0.105305	0.97755
WBGene00010897	lact-3	M28.6	1.38011	0.464778	0.0695039	1.15799
WBGene00002062	ife-4	C05D9.5	1.37964	0.464293	0.167854	0.775068
WBGene00002120	ins-37	F08G2.6	1.37937	0.464011	0.0675206	1.17056
WBGene00011132	R08A2.1	R08A2.1	1.3771	0.46163	0.062861	1.20162
WBGene00008865	F15G9.1	F15G9.1	1.37643	0.460934	0.0551611	1.25837
WBGene00015779	lrch-1	C14F11.2	1.3747	0.45912	0.0808588	1.09227
WBGene00001208	egl-44	F28B12.2	1.37452	0.458926	0.169013	0.77208
WBGene00011491	T05F1.5	T05F1.5	1.37305	0.457387	0.0745319	1.12766
WBGene00015217	tes-1	B0496.8	1.37109	0.455323	0.383471	0.416267
WBGene00003812	nrf-5	F55B12.5	1.37099	0.455214	0.214498	0.668576
WBGene00015965	ugt-48	C18C4.3	1.37032	0.454515	0.288234	0.540255
WBGene00021464	ugt-31	Y39G10AR.6	1.36989	0.454061	0.389677	0.409295
WBGene00004237	ptr-23	ZK270.1	1.3692	0.45333	0.271252	0.566628
WBGene00010879	taap-1	M05D6.6	1.36909	0.453219	0.236113	0.626879
WBGene00004368	ric-19	C32E8.7	1.36765	0.451695	0.121261	0.916277
WBGene00017567	F18E3.11	F18E3.11	1.36763	0.451682	0.0750122	1.12487
WBGene00015805	C15H9.11	C15H9.11	1.36559	0.44952	0.137008	0.863254
WBGene00018955	F56C11.3	F56C11.3	1.36514	0.449049	0.0597644	1.22356
WBGene00022700	ZK353.4	ZK353.4	1.36499	0.448887	0.152697	0.816169
WBGene00001993	hpd-1	T21C12.2	1.36381	0.447646	0.199394	0.700288
WBGene00001483	fog-3	C03C11.2	1.36342	0.44723	0.334247	0.475932
WBGene00007159	B0379.7	B0379.7	1.36045	0.444082	0.0999126	1.00038
WBGene00000157	aps-2	F02E8.3	1.36031	0.443931	0.108738	0.963619
WBGene00009043	F22B5.5	F22B5.5	1.35989	0.443488	0.0931824	1.03067
WBGene00003659	nhr-69	T23H4.2	1.3592	0.442754	0.163993	0.785175
WBGene00015890	C17C3.5	C17C3.5	1.35909	0.442641	0.175247	0.75635
WBGene00009361	F33E2.5	F33E2.5	1.35837	0.441879	0.213298	0.671014
WBGene00015097	B0273.1	B0273.1	1.35544	0.438756	0.1522	0.817585
WBGene00003764	nlp-26	Y43F8C.2	1.35539	0.43871	0.139464	0.855537
WBGene00013236	Y56A3A.18	Y56A3A.18	1.35494	0.438232	0.0537792	1.26939
WBGene00008590	F08H9.2	F08H9.2	1.35409	0.437319	0.137411	0.861979
WBGene00017840	ttm-2	F26G1.4	1.35407	0.4373	0.338313	0.470681
WBGene00021253	Y22D7AL.15	Y22D7AL.15	1.35357	0.436773	0.0585652	1.23236
WBGene00013901	ugt-16	ZC443.6	1.35284	0.435993	0.087502	1.05798
WBGene00009135	F25H9.2	F25H9.2	1.3516	0.434666	0.146522	0.834098
WBGene00020362	fbxb-10	T08E11.6	1.35113	0.434168	0.210779	0.676173
WBGene00013657	Y105C5B.18	Y105C5B.18	1.35045	0.433436	0.111329	0.95339
WBGene00002094	ins-11	C17C3.4	1.348	0.430822	0.0918679	1.03684
WBGene00003711	nhr-121	E02H9.8	1.34795	0.430771	0.167854	0.775068
WBGene00010567	K04G2.9	K04G2.9	1.34729	0.430059	0.186453	0.72943
WBGene00018293	F41E6.12	F41E6.12	1.34694	0.429682	0.346267	0.460588
WBGene00015709	cyp-33A1	C12D5.7	1.34693	0.429672	0.237311	0.624682
WBGene00000298	cat-4	F32G8.6	1.34688	0.429624	0.233676	0.631386
WBGene00003495	mup-2	T22E5.5	1.34653	0.429247	0.1522	0.817585
WBGene00007228	acs-7	C01G6.7	1.34651	0.429226	0.0745319	1.12766
WBGene00017262	F08F3.4	F08F3.4	1.34633	0.42903	0.565144	0.247841
WBGene00019015	F57F4.1	F57F4.1	1.34606	0.428742	0.0736755	1.13268
WBGene00012786	Y43C5B.3	Y43C5B.3	1.34505	0.427665	0.163993	0.785175
WBGene00003893	ost-1	C44B12.2	1.34433	0.426883	0.225749	0.646375
WBGene00008191	C49A1.10	C49A1.10	1.3442	0.426744	0.0611182	1.21383
WBGene00010092	F55C5.2	F55C5.2	1.34294	0.425399	0.249533	0.602872
WBGene00015216	valv-1	B0496.7	1.34223	0.424636	0.078663	1.10423
WBGene00003727	nhr-137	C56E10.4	1.34167	0.424026	0.301318	0.520975
WBGene00001500	ftn-1	C54F6.14	1.34029	0.42254	0.327182	0.485211
WBGene00017726	F22H10.2	F22H10.2	1.33949	0.421679	0.0907928	1.04195
WBGene00008010	C38D9.2	C38D9.2	1.3385	0.420612	0.5468	0.262171
WBGene00001045	dnj-27	Y47H9C.5	1.33822	0.42031	0.145006	0.838613
WBGene00015811	C16A3.6	C16A3.6	1.33806	0.420146	0.0544917	1.26367
WBGene00006592	dpy-31	R151.5	1.33762	0.419664	0.284543	0.545851
WBGene00009031	F21H7.5	F21H7.5	1.33747	0.419502	0.0950959	1.02184
WBGene00022674	ZK177.9	ZK177.9	1.33672	0.418702	0.264082	0.578261
WBGene00018044	F35D11.3	F35D11.3	1.33621	0.418146	0.257343	0.589487
WBGene00021884	Y54G2A.19	Y54G2A.19	1.33506	0.416904	0.30164	0.52051
WBGene00008726	F13A7.11	F13A7.11	1.33494	0.416778	0.159991	0.795906
WBGene00018083	F36A4.4	F36A4.4	1.33398	0.415738	0.0755224	1.12192
WBGene00004979	sph-1	F42G8.11	1.33369	0.415426	0.0755233	1.12192
WBGene00002024	hsp-43	C14F11.5	1.33243	0.414064	0.589892	0.229228
WBGene00013556	Y75B8A.23	Y75B8A.23	1.33208	0.413686	0.0912103	1.03996
WBGene00015859	C16D9.4	C16D9.4	1.33193	0.413518	0.0665545	1.17682
WBGene00009097	fipr-2	F23H12.9	1.33171	0.413277	0.504647	0.297012
WBGene00015716	sox-4	C12D12.5	1.33124	0.412769	0.257423	0.589353
WBGene00016052	dod-3	C24B9.9	1.3312	0.412729	0.0858252	1.06639
WBGene00001754	gst-6	F11G11.3	1.32987	0.411288	0.253093	0.59672
WBGene00010486	K01H12.4	K01H12.4	1.32922	0.410579	0.224469	0.648843
WBGene00018817			1.32866	0.409974	0.302488	0.519292
WBGene00012364	zmp-4	W09D12.1	1.32856	0.409862	0.176086	0.754275
WBGene00016322	C32E8.4	C32E8.4	1.32854	0.409838	0.204443	0.689428
WBGene00007055	tag-196	F41E6.6	1.32832	0.409604	0.304057	0.517045
WBGene00044066	fbxb-66	Y40B1B.3	1.32828	0.409557	0.143864	0.842049
WBGene00016088	clec-266	C25B8.4	1.32734	0.408539	0.175243	0.75636
WBGene00010977	R02D5.3	R02D5.3	1.32701	0.408176	0.252764	0.597284
WBGene00003907	paf-2	C52B9.7	1.32618	0.407281	0.132909	0.876447
WBGene00020747	T24A6.7	T24A6.7	1.32612	0.407215	0.18457	0.733838
WBGene00015220	B0507.3	B0507.3	1.32532	0.406336	0.191983	0.716738
WBGene00006836	unc-112	C47E8.7	1.32516	0.406172	0.241689	0.616743
WBGene00004779	ser-4	Y22D7AR.13	1.3247	0.405669	0.259558	0.585765
WBGene00017745	F23F1.4	F23F1.4	1.32454	0.405492	0.323386	0.490279
WBGene00018562	F47D12.6	F47D12.6	1.32426	0.405186	0.298416	0.525178
WBGene00001602	gln-1	C45B2.5	1.32361	0.404482	0.111643	0.952169
WBGene00003143	max-1	C34B4.1	1.32318	0.404008	0.0841833	1.07477
WBGene00015022	B0205.8	B0205.8	1.32316	0.403984	0.128773	0.890176
WBGene00016961	vps-32.1	C56C10.3	1.32266	0.40344	0.228408	0.641289
WBGene00012239	W04A8.4	W04A8.4	1.32229	0.403041	0.355749	0.448857
WBGene00021171	Y8A9A.2	Y8A9A.2	1.3217	0.402395	0.066134	1.17958
WBGene00007362	cyp-35C1	C06B3.3	1.32168	0.402378	0.688382	0.16217
WBGene00018665	bath-4	F52C6.8	1.32151	0.402186	0.179604	0.745685
WBGene00008572	F08B12.4	F08B12.4	1.32138	0.402041	0.0745319	1.12766
WBGene00021927	abhd-14	Y55F3AM.10	1.32089	0.401515	0.113162	0.9463
WBGene00016920	C54E4.5	C54E4.5	1.32076	0.401368	0.40964	0.387597
WBGene00009057	cept-1	F22E10.5	1.32021	0.400773	0.198065	0.703193
WBGene00004857	sma-3	R13F6.9	1.31972	0.400235	0.111002	0.954668
WBGene00012831	Y43F8C.9	Y43F8C.9	1.31892	0.399357	0.0666375	1.17628
WBGene00015695	ugt-26	C10H11.6	1.31889	0.39932	0.535804	0.270994
WBGene00016357	C33F10.11	C33F10.11	1.31745	0.397748	0.0985552	1.00632
WBGene00018696	pho-6	F52E1.8	1.31655	0.396767	0.170934	0.767172
WBGene00012113	T28B8.1	T28B8.1	1.31573	0.395867	0.307385	0.512318
WBGene00016082	C25A8.1	C25A8.1	1.31354	0.393458	0.181333	0.741524
WBGene00001790	gst-42	D1053.1	1.31302	0.392887	0.144411	0.840399
WBGene00006056	sss-1	F32B6.5	1.31281	0.392663	0.0964622	1.01564
WBGene00007652	C17G1.5	C17G1.5	1.31271	0.39255	0.222471	0.652727
WBGene00018730	F53A9.7	F53A9.7	1.3126	0.39243	0.175402	0.755966
WBGene00019017	F57F4.4	F57F4.4	1.31212	0.391899	0.138425	0.858785
WBGene00013266	Y57A10A.26	Y57A10A.26	1.31113	0.390812	0.214498	0.668576
WBGene00001251	elt-3	K02B9.4	1.31085	0.390508	0.504647	0.297012
WBGene00007139	mnp-1	B0285.7	1.31058	0.390207	0.146522	0.834098
WBGene00017175	irld-3	F02C9.4	1.31012	0.389702	0.0890995	1.05012
WBGene00015634	C09D4.3	C09D4.3	1.30977	0.389317	0.0828597	1.08166
WBGene00017651	F21A9.2	F21A9.2	1.30945	0.388958	0.189253	0.722958
WBGene00016574	lido-11	C41H7.4	1.30887	0.388326	0.0764682	1.11652
WBGene00011182	R09H10.5	R09H10.5	1.30803	0.3874	0.0674375	1.1711
WBGene00019858	R03H10.6	R03H10.6	1.30796	0.38732	0.0528417	1.27702
WBGene00010028	F54B11.5	F54B11.5	1.30785	0.387198	0.190832	0.71935
WBGene00016599	C42D8.1	C42D8.1	1.30774	0.387075	0.436467	0.360048
WBGene00018835	F54F2.7	F54F2.7	1.30703	0.386288	0.366672	0.435722
WBGene00000841	cul-6	K08E7.7	1.30696	0.38621	0.177892	0.749844
WBGene00009029	F21H7.3	F21H7.3	1.30681	0.38605	0.255121	0.593255
WBGene00004096	pqm-1	F40F8.7	1.30673	0.385959	0.281953	0.549824
WBGene00011378	T02E1.6	T02E1.6	1.30645	0.385653	0.079865	1.09764
WBGene00019140	bath-3	F59H6.10	1.30571	0.384837	0.189059	0.723402
WBGene00020881	T28A11.19	T28A11.19	1.30545	0.384552	0.542256	0.265796
WBGene00008229	C50F4.1	C50F4.1	1.30541	0.384502	0.239346	0.620975
WBGene00013017	Y48E1C.4	Y48E1C.4	1.30514	0.384209	0.319244	0.495877
WBGene00019546	glct-6	W07G9.2	1.30473	0.38375	0.155047	0.809538
WBGene00019652	cest-34	K11G9.1	1.30469	0.38371	0.202673	0.693205
WBGene00018266	nhr-183	F41B5.10	1.30435	0.383334	0.255121	0.593255
WBGene00007932	zip-5	C34D1.5	1.30429	0.383266	0.298591	0.524924
WBGene00010755	vglu-2	K10G9.1	1.30388	0.382807	0.237311	0.624682
WBGene00018485	F46C8.3	F46C8.3	1.30372	0.382631	0.111917	0.951103
WBGene00004811	skr-5	F47H4.10	1.30352	0.382413	0.134619	0.870893
WBGene00015227	ddn-1	B0507.10	1.30303	0.381872	0.318548	0.496825
WBGene00000224	atgp-1	F26D10.9	1.30295	0.381783	0.286045	0.543565
WBGene00010339	acl-1	F59F4.4	1.30275	0.381561	0.297381	0.526686
WBGene00020183	T03D3.5	T03D3.5	1.3027	0.381507	0.066134	1.17958
WBGene00002052	ifa-4	K05B2.3	1.30237	0.381143	0.282478	0.549015
WBGene00019700	btb-11	M01D1.3	1.30183	0.380537	0.192562	0.715429
WBGene00011231	R11A5.3	R11A5.3	1.30118	0.37982	0.673752	0.1715
WBGene00010047	F54D1.6	F54D1.6	1.30106	0.37969	0.10723	0.969682
WBGene00007103	crm-1	B0024.14	1.30045	0.379013	0.10213	0.990848
WBGene00003094	lys-5	F58B3.2	1.30015	0.378678	0.192114	0.71644
WBGene00007203	best-1	B0564.3	1.29982	0.378307	0.239295	0.621065
WBGene00003589	nex-2	T07C4.9	1.29973	0.378212	0.1522	0.817585
WBGene00010140	F56A8.4	F56A8.4	1.29925	0.377684	0.242695	0.614939
WBGene00008258	mans-2	C52E4.5	1.29872	0.377085	0.255819	0.592068
WBGene00000969	dhs-5	F56D1.5	1.29871	0.377077	0.112626	0.94836
WBGene00007919	cup-16	C34C6.7	1.29867	0.377039	0.346267	0.460588
WBGene00006826	unc-97	F14D12.2	1.29861	0.376973	0.10723	0.969682
WBGene00015532	C06E4.3	C06E4.3	1.29851	0.376857	0.429178	0.367363
WBGene00009482	F36G3.1	F36G3.1	1.29817	0.37648	0.301707	0.520415
WBGene00009443	F35G12.7	F35G12.7	1.29812	0.376427	0.487784	0.311772
WBGene00022014	Y61A9LA.1	Y61A9LA.1	1.29812	0.376424	0.0755233	1.12192
WBGene00003625	nhr-31	C26B2.3	1.29786	0.376136	0.308699	0.510465
WBGene00022781	pmt-1	ZK622.3	1.29698	0.375151	0.0742207	1.12948
WBGene00021928	Y55F3AM.11	Y55F3AM.11	1.29643	0.374548	0.346267	0.460588
WBGene00015219	B0507.2	B0507.2	1.29627	0.37437	0.276772	0.557878
WBGene00018158	comp-1	F37E3.3	1.29618	0.374265	0.108559	0.964335
WBGene00000248	ben-1	C54C6.2	1.29525	0.373231	0.050945	1.2929
WBGene00011321	fil-1	T01C3.4	1.295	0.372951	0.581514	0.23544
WBGene00007048	nfx-1	C16A3.7	1.29404	0.371886	0.0695039	1.15799
WBGene00000216	asp-3	H22K11.1	1.29387	0.371695	0.0780501	1.10763
WBGene00011019	R05A10.2	R05A10.2	1.29362	0.37141	0.598913	0.222636
WBGene00008862	F15D4.5	F15D4.5	1.29339	0.371161	0.496188	0.304354
WBGene00008706	gba-3	F11E6.1	1.2927	0.370382	0.470008	0.327895
WBGene00014254	cyp-13A10	ZK1320.4	1.29254	0.370208	0.0792669	1.10091
WBGene00000057	acr-18	F28F8.1	1.29164	0.369204	0.163352	0.786874
WBGene00016262	C30F12.3	C30F12.3	1.29155	0.369104	0.214557	0.668458
WBGene00008831	F14H3.12	F14H3.12	1.29111	0.368617	0.0771963	1.1124
WBGene00022191	Y71H2B.1	Y71H2B.1	1.29101	0.3685	0.320395	0.494315
WBGene00006951	wrt-5	W03D2.5	1.29008	0.367462	0.237311	0.624682
WBGene00020658	T21F4.1	T21F4.1	1.28849	0.365677	0.197298	0.704877
WBGene00018085	ttr-20	F36A4.8	1.28739	0.364449	0.352137	0.453288
WBGene00016147	cyp-32A1	C26F1.2	1.28664	0.363604	0.403389	0.394276
WBGene00003997	pgp-3	ZK455.7	1.28543	0.362246	0.383471	0.416267
WBGene00007977	gska-3	C36B1.10	1.28515	0.361941	0.291883	0.534791
WBGene00018311	F41G4.8	F41G4.8	1.28477	0.361516	0.463247	0.334188
WBGene00018210	F39G3.5	F39G3.5	1.28396	0.360595	0.377169	0.423464
WBGene00020943	W02D7.8	W02D7.8	1.2836	0.36019	0.103835	0.983656
WBGene00019426	cutl-16	K06A1.3	1.28216	0.358571	0.188012	0.725813
WBGene00007547	nhr-154	C13C4.2	1.28215	0.35857	0.0984431	1.00681
WBGene00021468	epg-2	Y39G10AR.10	1.28202	0.358415	0.175366	0.756054
WBGene00010899	M28.8	M28.8	1.28165	0.358007	0.35505	0.449711
WBGene00020738	T23F2.5	T23F2.5	1.28069	0.356925	0.0513848	1.28917
WBGene00021600	Y46H3A.4	Y46H3A.4	1.28064	0.356862	0.394562	0.403885
WBGene00018715	F52H2.3	F52H2.3	1.27978	0.355898	0.0588458	1.23028
WBGene00018594	aman-3	F48C1.1	1.27962	0.355719	0.346771	0.459957
WBGene00003941	pbo-1	Y71H2AL.1	1.27914	0.355173	0.200283	0.698355
WBGene00004057	pmk-3	F42G8.4	1.27886	0.35486	0.490291	0.309546
WBGene00018522	F46H5.7	F46H5.7	1.27878	0.354766	0.346267	0.460588
WBGene00004904	snf-5	Y46G5A.30	1.27833	0.354265	0.137008	0.863254
WBGene00007847	C31E10.6	C31E10.6	1.2773	0.353098	0.117684	0.929283
WBGene00002050	ifa-1	F38B2.1	1.27701	0.352769	0.482435	0.316561
WBGene00014152	ZK930.2	ZK930.2	1.27672	0.352447	0.124284	0.905586
WBGene00012107	T27F6.8	T27F6.8	1.27623	0.351884	0.349708	0.456295
WBGene00021730	Y49F6C.8	Y49F6C.8	1.27596	0.351587	0.296715	0.527661
WBGene00013694	mekk-3	Y106G6A.1	1.27541	0.350961	0.270721	0.567479
WBGene00012379	Y1A5A.1	Y1A5A.1	1.27531	0.350844	0.263142	0.57981
WBGene00004727	sax-1	R11G1.4	1.27528	0.350817	0.057782	1.23821
WBGene00001814	haf-4	W04C9.1	1.27512	0.350636	0.0592089	1.22761
WBGene00009165	gpx-1	F26E4.12	1.27511	0.350626	0.252911	0.597032
WBGene00007610	C15H7.3	C15H7.3	1.27431	0.349711	0.234573	0.629722
WBGene00022802	ZK688.7	ZK688.7	1.27393	0.349282	0.171531	0.765658
WBGene00020285	T06A10.2	T06A10.2	1.27357	0.348884	0.109545	0.960406
WBGene00007309	C04G2.10	C04G2.10	1.27256	0.347737	0.128327	0.891681
WBGene00003763	nlp-25	Y43F8C.1	1.27248	0.347638	0.192114	0.71644
WBGene00007090	B0001.5	B0001.5	1.27246	0.347617	0.101188	0.994871
WBGene00003019	lin-33	H32C10.2	1.27239	0.347537	0.165603	0.780932
WBGene00016639	C44B12.6	C44B12.6	1.27191	0.347002	0.280232	0.552483
WBGene00013923	ghi-1	ZK20.1	1.27054	0.345439	0.0907928	1.04195
WBGene00002217	klp-4	F56E3.3	1.27006	0.344893	0.122657	0.911307
WBGene00012443	Y15E3A.4	Y15E3A.4	1.26971	0.3445	0.186696	0.728864
WBGene00016424	C34H4.1	C34H4.1	1.26924	0.343969	0.502277	0.299057
WBGene00017143	EEED8.15	EEED8.15	1.26901	0.343708	0.235848	0.627368
WBGene00000545	clp-4	Y39A3CL.5	1.26836	0.342965	0.253365	0.596254
WBGene00006446	atx-3	F28F8.6	1.26815	0.34273	0.0984431	1.00681
WBGene00009512	bigr-1	F37H8.3	1.26801	0.342569	0.100386	0.998325
WBGene00007395	dcar-1	C06H5.7	1.26756	0.34205	0.299974	0.522917
WBGene00020315	T07E3.4	T07E3.4	1.26733	0.341792	0.349845	0.456124
WBGene00008971	F20C5.6	F20C5.6	1.26705	0.341468	0.270034	0.568582
WBGene00007680	maa-1	C18D11.2	1.26683	0.341219	0.383471	0.416267
WBGene00020508	T14F9.2	T14F9.2	1.26611	0.340405	0.413175	0.383866
WBGene00012531	Y32F6B.1	Y32F6B.1	1.2661	0.340392	0.190122	0.720969
WBGene00018259	F41B4.3	F41B4.3	1.26489	0.339011	0.220812	0.655978
WBGene00014053	ZK669.3	ZK669.3	1.26477	0.338879	0.375814	0.425027
WBGene00019489	K07E1.1	K07E1.1	1.26473	0.33883	0.355364	0.449327
WBGene00003990	pfn-2	F35C8.6	1.26423	0.33826	0.249533	0.602872
WBGene00000887	cyn-11	T01B7.4	1.26398	0.337972	0.200283	0.698355
WBGene00018134	F37A4.4	F37A4.4	1.26367	0.337617	0.366696	0.435694
WBGene00017445	sid-5	F14B8.2	1.2635	0.337421	0.146686	0.833611
WBGene00007302	C04F12.8	C04F12.8	1.26316	0.337042	0.518952	0.284873
WBGene00001025	dnj-7	C55B6.2	1.26315	0.337024	0.517003	0.286507
WBGene00002274	lec-11	F38A5.3	1.2631	0.336966	0.111643	0.952169
WBGene00019760	calu-1	M03F4.7	1.26249	0.336269	0.0943148	1.02542
WBGene00010296	dgat-2	F59A1.10	1.26231	0.336064	0.313772	0.503386
WBGene00017215	F07F6.1	F07F6.1	1.26215	0.33588	0.0845125	1.07308
WBGene00009157	F26E4.2	F26E4.2	1.26214	0.33587	0.433278	0.363233
WBGene00017667	ttr-37	F21E9.3	1.26207	0.33579	0.36606	0.436448
WBGene00019565	cyp-35A3	K09D9.2	1.26187	0.335559	0.901398	0.0450834
WBGene00012532	crp-1	Y32F6B.3	1.26186	0.335547	0.186639	0.728998
WBGene00002268	lec-5	ZK1248.16	1.2618	0.335482	0.641652	0.1927
WBGene00008259	C52E4.7	C52E4.7	1.2618	0.335481	0.189059	0.723402
WBGene00015172	B0410.3	B0410.3	1.26174	0.33541	0.572136	0.242501
WBGene00015084	B0244.9	B0244.9	1.26147	0.335104	0.183759	0.735752
WBGene00016218	pals-23	C29F9.3	1.26142	0.335049	0.128773	0.890176
WBGene00004959	spe-5	Y110A7A.12	1.26139	0.335014	0.0950959	1.02184
WBGene00022382	Y94H6A.10	Y94H6A.10	1.26112	0.3347	0.622949	0.205547
WBGene00016912	clec-86	C54D1.2	1.26058	0.334084	0.272565	0.56453
WBGene00016893	C53B7.2	C53B7.2	1.26035	0.333823	0.572862	0.24195
WBGene00010063	dhrs-4	F54F3.4	1.25954	0.3329	0.357748	0.446423
WBGene00001481	fog-1	Y54E10A.4	1.25954	0.332897	0.125707	0.90064
WBGene00020581	T19D12.6	T19D12.6	1.25949	0.332844	0.459329	0.337876
WBGene00010117	nkb-3	F55F3.3	1.25947	0.332821	0.112626	0.94836
WBGene00011799	T16G1.5	T16G1.5	1.25946	0.332802	0.39771	0.400434
WBGene00016017	C23G10.11	C23G10.11	1.25943	0.332773	0.456523	0.340537
WBGene00043279	F22D6.8	F22D6.8	1.25916	0.332462	0.327359	0.484976
WBGene00045306	ZC250.5	ZC250.5	1.25854	0.331747	0.186639	0.728998
WBGene00011562	sas-7	T07C4.10	1.25849	0.331692	0.241647	0.616819
WBGene00014168	ZK945.6	ZK945.6	1.25846	0.331664	0.154232	0.811826
WBGene00000116	alh-10	C54D1.4	1.25816	0.331317	0.463247	0.334188
WBGene00021913	cec-8	Y55B1BR.3	1.25791	0.331029	0.382243	0.417661
WBGene00000081	ads-1	Y50D7A.7	1.25769	0.330774	0.141088	0.85051
WBGene00017541	F17E9.4	F17E9.4	1.25769	0.330772	0.303998	0.517129
WBGene00013633	Y105C5A.8	Y105C5A.8	1.25716	0.330164	0.41809	0.37873
WBGene00003705	nhr-115	T27B7.4	1.25714	0.330146	0.284673	0.545654
WBGene00016362	C33G8.4	C33G8.4	1.25678	0.329729	0.343752	0.463755
WBGene00013768	sld-5	Y113G7B.24	1.25646	0.329361	0.39771	0.400434
WBGene00018103	F36H5.4	F36H5.4	1.25637	0.329267	0.567237	0.246235
WBGene00010942	chch-3	M176.3	1.25608	0.328928	0.222377	0.65291
WBGene00008032	C39E9.8	C39E9.8	1.25568	0.32847	0.581414	0.235514
WBGene00007617	rrbs-1	C15H11.9	1.25443	0.327033	0.111917	0.951103
WBGene00013013	clec-145	Y48E1B.16	1.25417	0.326739	0.286045	0.543565
WBGene00011839	T19C4.5	T19C4.5	1.25405	0.326596	0.404291	0.393306
WBGene00007704	mdt-21	C24H11.9	1.25396	0.326495	0.52713	0.278082
WBGene00008577	F08G2.5	F08G2.5	1.25379	0.326297	0.339469	0.4692
WBGene00010993	vha-20	R03E1.2	1.25342	0.325865	0.0510651	1.29188
WBGene00020710	T23B3.2	T23B3.2	1.25333	0.325764	0.14104	0.850658
WBGene00007836	C31C9.2	C31C9.2	1.25235	0.324634	0.282781	0.54855
WBGene00004135	pqn-48	K07D4.8	1.25226	0.324538	0.288234	0.540255
WBGene00007904	C33G3.4	C33G3.4	1.25223	0.324503	0.151378	0.819936
WBGene00004933	sod-4	F55H2.1	1.25217	0.324432	0.585227	0.232676
WBGene00016099	C25E10.10	C25E10.10	1.25212	0.324376	0.66447	0.177525
WBGene00006409	hdl-2	C09G9.4	1.2519	0.324118	0.152697	0.816169
WBGene00021582	clec-71	Y46C8AL.4	1.2516	0.323776	0.538034	0.26919
WBGene00020053	R13A5.11	R13A5.11	1.25129	0.323411	0.36606	0.436448
WBGene00003248	mig-17	F57B7.4	1.25046	0.322455	0.429687	0.366848
WBGene00013081	txt-14	Y51A2D.14	1.25036	0.322344	0.311504	0.506536
WBGene00008940	F18H3.4	F18H3.4	1.24989	0.321798	0.13097	0.882829
WBGene00021354	fpn-1.1	Y37E3.16	1.2497	0.321587	0.300814	0.521702
WBGene00015648	orai-1	C09F5.2	1.24969	0.321568	0.0773086	1.11177
WBGene00004774	sem-5	C14F5.5	1.24944	0.321284	0.393071	0.405529
WBGene00020449	fbxa-54	T12B5.2	1.24889	0.320646	0.472445	0.325648
WBGene00010774	K11E4.2	K11E4.2	1.24882	0.320565	0.449797	0.346984
WBGene00004988	spp-3	T08A9.7	1.24852	0.320224	0.404291	0.393306
WBGene00017344	F10E7.2	F10E7.2	1.24843	0.320119	0.339469	0.4692
WBGene00008530	F02E9.5	F02E9.5	1.24823	0.319885	0.13042	0.884656
WBGene00013181	Y53H1B.2	Y53H1B.2	1.2482	0.319851	0.425748	0.370847
WBGene00018240	cox-17	F40G9.2	1.248	0.319615	0.266936	0.573593
WBGene00018971	clec-67	F56D6.2	1.24787	0.319467	0.384126	0.415526
WBGene00010873	trpa-2	M05B5.6	1.24727	0.318772	0.214498	0.668576
WBGene00017361	F10E9.12	F10E9.12	1.24713	0.318607	0.372189	0.429237
WBGene00018532	F47B7.1	F47B7.1	1.247	0.318467	0.47038	0.327551
WBGene00007448	C08F8.6	C08F8.6	1.24669	0.318098	0.23604	0.627014
WBGene00010989	R03D7.2	R03D7.2	1.24645	0.317828	0.432448	0.364066
WBGene00001817	haf-7	Y50E8A.16	1.2461	0.317424	0.348327	0.458012
WBGene00003568	ncx-3	ZC168.1	1.2458	0.31707	0.517267	0.286285
WBGene00022650	ZK84.2	ZK84.2	1.24562	0.316865	0.226308	0.645301
WBGene00006520	tag-175	D2013.10	1.2456	0.316841	0.18516	0.732453
WBGene00022162	Y71G12B.27	Y71G12B.27	1.24557	0.316806	0.270277	0.568191
WBGene00015552	C06G3.6	C06G3.6	1.24544	0.316655	0.522481	0.281929
WBGene00016769	C49C8.5	C49C8.5	1.24457	0.315652	0.270721	0.567479
WBGene00015167	B0403.3	B0403.3	1.24452	0.315593	0.500499	0.300596
WBGene00001778	gst-30	ZK546.11	1.24447	0.315535	0.368783	0.433229
WBGene00003635	nhr-45	F16H11.5	1.24427	0.315297	0.214557	0.668458
WBGene00021817	Y53G8B.1	Y53G8B.1	1.24385	0.314808	0.355364	0.449327
WBGene00020886	ttr-6	T28B4.3	1.24384	0.314804	0.610838	0.214074
WBGene00002239	ksr-1	F13B9.5	1.24376	0.314713	0.242695	0.614939
WBGene00016210	C29F5.1	C29F5.1	1.24374	0.314689	0.515473	0.287794
WBGene00001398	fat-6	VZK822L.1	1.24367	0.314603	0.230415	0.637488
WBGene00008019	C38H2.2	C38H2.2	1.24365	0.314575	0.100386	0.998325
WBGene00017254	fbxb-111	F08D12.11	1.24355	0.314459	0.241255	0.617524
WBGene00021518	hpo-6	Y41D4B.16	1.24345	0.314352	0.202434	0.693717
WBGene00007987	C36H8.1	C36H8.1	1.24345	0.314345	0.289141	0.538891
WBGene00016102	C25F6.1	C25F6.1	1.24321	0.314071	0.318548	0.496825
WBGene00016462	C35E7.10	C35E7.10	1.24301	0.313837	0.310757	0.507579
WBGene00015797	C15F1.8	C15F1.8	1.24291	0.313716	0.280232	0.552483
WBGene00009885	moc-5	F49E2.1	1.24285	0.313657	0.127048	0.896031
WBGene00010001	F53F8.4	F53F8.4	1.24221	0.312912	0.404291	0.393306
WBGene00000170	aqp-2	C01G6.1	1.24217	0.312862	0.299359	0.523808
WBGene00020245	T05B11.1	T05B11.1	1.24206	0.312732	0.243661	0.613213
WBGene00016379	C33H5.13	C33H5.13	1.24158	0.312177	0.470757	0.327203
WBGene00010725	erv-46	K09E9.2	1.24126	0.311809	0.305388	0.515148
WBGene00007777	C27D8.1	C27D8.1	1.24118	0.311712	0.320395	0.494315
WBGene00019189	H11L12.1	H11L12.1	1.24099	0.311493	0.404461	0.393124
WBGene00017971	F32A5.8	F32A5.8	1.24083	0.311309	0.174229	0.758879
WBGene00011911	T22B3.3	T22B3.3	1.24065	0.311093	0.0750122	1.12487
WBGene00012383	ttr-17	Y5F2A.2	1.24063	0.311074	0.643664	0.191341
WBGene00013874	cest-2.2	ZC376.2	1.24059	0.31103	0.254445	0.594406
WBGene00012853	Y44A6D.2	Y44A6D.2	1.24014	0.310503	0.369387	0.432518
WBGene00013987	ZK512.8	ZK512.8	1.24014	0.3105	0.311093	0.507109
WBGene00022060	dmd-9	Y67D8A.3	1.24002	0.310364	0.476131	0.322273
WBGene00012588	lips-16	Y38E10A.10	1.23985	0.310165	0.421886	0.374805
WBGene00014241	ZK1251.3	ZK1251.3	1.23978	0.310088	0.248551	0.604585
WBGene00016669	ilys-2	C45G7.2	1.23969	0.309981	0.864161	0.0634052
WBGene00021074	W07E6.2	W07E6.2	1.23959	0.309859	0.128384	0.89149
WBGene00016722	C46G7.2	C46G7.2	1.23902	0.309194	0.393938	0.404572
WBGene00019151	pck-3	H04M03.1	1.23896	0.309135	0.249406	0.603093
WBGene00000281	cah-3	K05G3.3	1.23895	0.309119	0.222377	0.65291
WBGene00012130	slc-17.4	T28F3.4	1.23855	0.308648	0.532611	0.27359
WBGene00001430	fkb-5	C50F2.6	1.23799	0.307998	0.190122	0.720969
WBGene00002187	kgb-1	T07A9.3	1.23796	0.30797	0.180431	0.743688
WBGene00003485	mua-6	W10G6.3	1.23795	0.307957	0.624025	0.204798
WBGene00010563	K04G2.4	K04G2.4	1.23775	0.307718	0.49755	0.303163
WBGene00017114	E03H12.7	E03H12.7	1.2377	0.307659	0.190122	0.720969
WBGene00008063	C41G7.6	C41G7.6	1.23761	0.307555	0.160455	0.794648
WBGene00015382	C03B1.14	C03B1.14	1.23758	0.307522	0.299974	0.522917
WBGene00001537	gcy-11	C30G4.3	1.23736	0.307259	0.271252	0.566628
WBGene00000150	apm-1	F55A12.7	1.23716	0.307033	0.255121	0.593255
WBGene00016332	C32F10.4	C32F10.4	1.23709	0.30695	0.0841833	1.07477
WBGene00015929	C17H12.3	C17H12.3	1.2369	0.306728	0.318548	0.496825
WBGene00017340	F10D7.3	F10D7.3	1.23685	0.306673	0.318935	0.496298
WBGene00000189	arl-5	ZK632.8	1.23679	0.306606	0.181938	0.740076
WBGene00003834	nxf-1	C15H11.3	1.23643	0.306184	0.103744	0.984039
WBGene00011215	R10E9.3	R10E9.3	1.23621	0.305925	0.537897	0.269301
WBGene00011404	T03F7.7	T03F7.7	1.23619	0.305897	0.686195	0.163553
WBGene00003657	nhr-67	C08F8.8	1.23597	0.305639	0.215741	0.666067
WBGene00235093	C54F6.18	C54F6.18	1.23597	0.305639	0.586226	0.231935
WBGene00022485	fbxa-63	Y119D3B.7	1.2358	0.305442	0.18457	0.733838
WBGene00009618	F41E7.2	F41E7.2	1.23507	0.304596	0.51111	0.291486
WBGene00018731	F53A9.8	F53A9.8	1.23471	0.304174	0.65168	0.185966
WBGene00012118	grsp-2	T28C6.1	1.23459	0.304036	0.336055	0.47359
WBGene00007384	swt-3	C06G8.1	1.23434	0.303736	0.705276	0.151641
WBGene00011977	T24B8.3	T24B8.3	1.23399	0.303326	0.207371	0.683252
WBGene00010080	F55A11.7	F55A11.7	1.23361	0.302886	0.215741	0.666067
WBGene00006048	ssp-31	ZK1225.6	1.23358	0.302853	0.459317	0.337887
WBGene00010822	M01G12.9	M01G12.9	1.23334	0.302567	0.348327	0.458012
WBGene00017012	acs-22	D1009.1	1.23319	0.302395	0.376147	0.424642
WBGene00004908	snf-9	C49C3.1	1.23286	0.302013	0.202594	0.693374
WBGene00020341	T08B1.4	T08B1.4	1.23236	0.301419	0.301213	0.521127
WBGene00019662	K11H12.6	K11H12.6	1.23201	0.301013	0.422925	0.373737
WBGene00011475	T05D4.2	T05D4.2	1.23188	0.300857	0.527223	0.278005
WBGene00007232	C01G10.5	C01G10.5	1.23171	0.300659	0.693554	0.158919
WBGene00015200	lido-13	B0454.9	1.23146	0.300375	0.277664	0.556481
WBGene00021830	Y54E10A.10	Y54E10A.10	1.23145	0.300359	0.240149	0.61952
WBGene00017355	F10E9.3	F10E9.3	1.2314	0.300299	0.299359	0.523808
WBGene00007660	pals-6	C17H1.7	1.23138	0.30028	0.152697	0.816169
WBGene00004995	spp-10	C28C12.7	1.23133	0.30022	0.0984431	1.00681
WBGene00019914	clec-150	R06B10.3	1.23127	0.300151	0.402842	0.394865
WBGene00021114	W09C3.7	W09C3.7	1.23127	0.300146	0.151378	0.819936
WBGene00008993	F21A3.3	F21A3.3	1.23118	0.300045	0.364137	0.438735
WBGene00044325	tag-321	C33H5.19	1.23083	0.299636	0.118086	0.927803
WBGene00007913	cyp-36A1	C34B7.3	1.23065	0.29942	0.534647	0.271932
WBGene00004356	rhi-1	F46H6.1	1.23062	0.299385	0.181938	0.740076
WBGene00018497	msrp-3	F46F5.6	1.23052	0.299273	0.175366	0.756054
WBGene00012704	mlt-3	Y39C12A.1	1.23048	0.299224	0.366231	0.436245
WBGene00016412	mrps-26	C34E10.11	1.23033	0.299043	0.26896	0.570312
WBGene00004423	rpl-11.2	F07D10.1	1.23003	0.298688	0.0699822	1.15501
WBGene00021475	tbca-1	Y39G10AR.20	1.22993	0.298574	0.128327	0.891681
WBGene00006410	nck-1	ZK470.5	1.22956	0.298144	0.180431	0.743688
WBGene00022441	Y110A2AL.4	Y110A2AL.4	1.22909	0.297596	0.168521	0.773347
WBGene00001915	his-41	C50F4.5	1.22905	0.297548	0.111917	0.951103
WBGene00020340	T08B1.1	T08B1.1	1.2288	0.297247	0.378586	0.421836
WBGene00018697	F52E1.9	F52E1.9	1.22764	0.295885	0.361218	0.442231
WBGene00019831	R02F2.1	R02F2.1	1.22755	0.295783	0.0585652	1.23236
WBGene00006660	twk-5	B0334.2	1.22746	0.295672	0.329611	0.481998
WBGene00012185	W01F3.2	W01F3.2	1.22744	0.295658	0.606085	0.217466
WBGene00001906	his-32	F17E9.10	1.22697	0.295096	0.592295	0.227462
WBGene00018517	F46G11.4	F46G11.4	1.22678	0.294873	0.417763	0.37907
WBGene00006718	ubc-23	C28G1.1	1.22657	0.294629	0.387076	0.412204
WBGene00003674	nhr-84	T06C12.7	1.22631	0.294322	0.431198	0.365323
WBGene00012889	icap-1	Y45F10D.10	1.2263	0.294314	0.416525	0.380359
WBGene00010547	K03H1.12	K03H1.12	1.22604	0.294002	0.214366	0.668844
WBGene00017964	F31F7.1	F31F7.1	1.22598	0.293938	0.470514	0.327428
WBGene00003369	mlc-1	C36E6.3	1.22557	0.293447	0.526803	0.278352
WBGene00007091	eri-12	B0001.6	1.22549	0.293358	0.236482	0.626201
WBGene00015189	B0432.8	B0432.8	1.22544	0.293294	0.391688	0.40706
WBGene00007882	C33A12.3	C33A12.3	1.22539	0.293238	0.132909	0.876447
WBGene00001076	dpy-17	F54D8.1	1.22462	0.292337	0.406604	0.390828
WBGene00018359	F42G8.8	F42G8.8	1.22387	0.291446	0.234354	0.630128
WBGene00013920	pssy-1	ZC506.3	1.22356	0.291086	0.250577	0.601058
WBGene00001768	gst-20	Y48E1B.10	1.22294	0.290349	0.493174	0.307
WBGene00009450	ugt-58	F35H8.6	1.22288	0.290279	0.190832	0.71935
WBGene00015134	B0304.2	B0304.2	1.22272	0.290091	0.172371	0.763537
WBGene00019427	atg-16.2	K06A1.5	1.22263	0.289991	0.205765	0.686628
WBGene00004405	rop-1	C12D8.11	1.22247	0.289797	0.10213	0.990848
WBGene00010712	K09B11.5	K09B11.5	1.22243	0.289752	0.347241	0.459369
WBGene00008603	F09B9.4	F09B9.4	1.22188	0.2891	0.572862	0.24195
WBGene00002280	let-2	F01G12.5	1.22187	0.289094	0.581414	0.235514
WBGene00020284	mel-46	T06A10.1	1.22172	0.288918	0.237311	0.624682
WBGene00006058	sst-20	F54C1.9	1.2215	0.288656	0.521194	0.283001
WBGene00009657	F43G6.4	F43G6.4	1.22131	0.288432	0.322013	0.492126
WBGene00001458	flp-15	ZK525.1	1.2208	0.287824	0.236113	0.626879
WBGene00006789	unc-54	F11C3.3	1.22051	0.287484	0.497852	0.3029
WBGene00003861	oig-3	Y50E8A.3	1.22043	0.287385	0.316975	0.498975
WBGene00019039	fbxb-18	F58E1.8	1.2204	0.287354	0.487846	0.311717
WBGene00019738	clec-265	M02F4.7	1.22036	0.287307	0.499858	0.301154
WBGene00009678	magu-4	F44D12.1	1.22024	0.287161	0.486152	0.313228
WBGene00010768	K11D2.1	K11D2.1	1.22019	0.287109	0.607309	0.216591
WBGene00012300	W06D11.2	W06D11.2	1.22015	0.287055	0.248651	0.60441
WBGene00013785	nep-23	Y116A8C.4	1.2201	0.287005	0.252613	0.597545
WBGene00022143	Y71G12B.3	Y71G12B.3	1.21997	0.286846	0.297381	0.526686
WBGene00000113	alh-7	F45H10.1	1.21969	0.286519	0.302079	0.51988
WBGene00019780	M60.4	M60.4	1.21966	0.28648	0.474368	0.323885
WBGene00022445	Y110A2AL.9	Y110A2AL.9	1.21963	0.286448	0.426366	0.370218
WBGene00013295	Y57G11B.2	Y57G11B.2	1.21942	0.286199	0.624025	0.204798
WBGene00003073	lars-1	R74.1	1.21925	0.285991	0.0585652	1.23236
WBGene00017369	F10G7.5	F10G7.5	1.21924	0.285977	0.382033	0.417899
WBGene00020578	T19D12.3	T19D12.3	1.21902	0.285726	0.393938	0.404572
WBGene00003860	oig-2	Y38F1A.9	1.21891	0.285587	0.570179	0.243989
WBGene00010114	F55D12.6	F55D12.6	1.21873	0.285374	0.292342	0.534108
WBGene00016410	C34E10.9	C34E10.9	1.21863	0.285265	0.228617	0.640891
WBGene00010749	K10D11.5	K10D11.5	1.2185	0.285105	0.444817	0.351819
WBGene00000179	aqp-11	ZK525.2	1.21849	0.28509	0.214498	0.668576
WBGene00003014	lin-28	F02E9.2	1.21832	0.284897	0.237311	0.624682
WBGene00007679	C18D11.1	C18D11.1	1.21825	0.284806	0.269991	0.56865
WBGene00008847	fbxb-102	F15A4.13	1.21794	0.284447	0.180076	0.744543
WBGene00011761	T13H5.8	T13H5.8	1.21785	0.284338	0.160179	0.795394
WBGene00019197	H14A12.5	H14A12.5	1.21774	0.284204	0.426617	0.369962
WBGene00018729	F53A9.6	F53A9.6	1.21769	0.284149	0.26338	0.579418
WBGene00007574	C14B1.3	C14B1.3	1.2175	0.283927	0.394803	0.403619
WBGene00010595	haao-1	K06A4.5	1.21738	0.283775	0.494646	0.305706
WBGene00006844	unc-120	D1081.2	1.21713	0.283486	0.380794	0.41931
WBGene00003617	nhr-18	F44C8.3	1.21694	0.283257	0.27828	0.555518
WBGene00012295	nmat-1	W06B3.1	1.21692	0.283235	0.286689	0.542589
WBGene00012351	W09C5.1	W09C5.1	1.21675	0.283037	0.0787646	1.10367
WBGene00002198	kin-14	F22D6.1	1.21667	0.282942	0.438342	0.358187
WBGene00013250	Y57A10A.5	Y57A10A.5	1.21666	0.282927	0.311671	0.506303
WBGene00020476	T13B5.9	T13B5.9	1.21647	0.282696	0.419781	0.376977
WBGene00022554	duxl-1	ZC204.2	1.21631	0.282515	0.613857	0.211933
WBGene00022499	set-30	ZC8.3	1.2156	0.281666	0.327479	0.484816
WBGene00004121	ptrn-1	F35B3.5	1.21558	0.281644	0.288234	0.540255
WBGene00006893	spon-1	F10E7.4	1.21556	0.281622	0.620334	0.207374
WBGene00008900	F16H6.10	F16H6.10	1.21549	0.281533	0.372331	0.429071
WBGene00004858	sma-4	R12B2.1	1.21517	0.281155	0.288234	0.540255
WBGene00012854	Y44A6D.3	Y44A6D.3	1.21501	0.280973	0.434033	0.362477
WBGene00001764	gst-16	F37B1.5	1.21495	0.280897	0.33264	0.478026
WBGene00045401	eol-1	T26F2.3	1.21455	0.280425	0.362935	0.440172
WBGene00009116	snx-27	F25H2.2	1.21455	0.280421	0.363937	0.438974
WBGene00022378	Y94H6A.5	Y94H6A.5	1.21426	0.28008	0.305388	0.515148
WBGene00019146	H02F09.3	H02F09.3	1.21424	0.280058	0.301707	0.520415
WBGene00019620	fah-1	K10C2.4	1.2142	0.280006	0.189059	0.723402
WBGene00021519	Y41D4B.17	Y41D4B.17	1.21412	0.279914	0.123494	0.908355
WBGene00016585	oac-59	C42C1.7	1.21409	0.279878	0.230293	0.637719
WBGene00016653	ssb-1	C44E4.4	1.21406	0.279843	0.167854	0.775068
WBGene00008554	F07C6.3	F07C6.3	1.21379	0.279514	0.736019	0.133111
WBGene00013352	lon-8	Y59A8B.20	1.21346	0.279121	0.523701	0.280916
WBGene00006726	ubl-5	F46F11.4	1.21298	0.278555	0.770005	0.113507
WBGene00006702	ubc-3	Y71G12B.15	1.21297	0.278545	0.296953	0.527312
WBGene00007980	C36E8.1	C36E8.1	1.21295	0.278515	0.0716851	1.14457
WBGene00003024	lin-39	C07H6.7	1.21281	0.27835	0.481105	0.31776
WBGene00001755	gst-7	F11G11.2	1.21279	0.278332	0.0585652	1.23236
WBGene00007958	C35C5.9	C35C5.9	1.2127	0.278221	0.288234	0.540255
WBGene00007875	dod-24	C32H11.12	1.21269	0.278206	0.517848	0.285797
WBGene00012721	Y39E4B.13	Y39E4B.13	1.21251	0.278001	0.402842	0.394865
WBGene00019166	tat-2	H06H21.10	1.21209	0.277492	0.277424	0.556856
WBGene00020455	fbxa-59	T12B5.8	1.2117	0.277029	0.380878	0.419214
WBGene00003091	lys-2	Y22F5A.5	1.21156	0.276868	0.446704	0.34998
WBGene00006533	tba-7	T28D6.2	1.21105	0.276262	0.298591	0.524924
WBGene00004222	ptr-8	F44F4.4	1.21091	0.276093	0.583626	0.233865
WBGene00016732	phat-1	C46H11.8	1.21078	0.275941	0.402842	0.394865
WBGene00019139	bath-1	F59H6.9	1.21062	0.275746	0.403557	0.394095
WBGene00012900	Y46G5A.8	Y46G5A.8	1.20985	0.274831	0.293596	0.53225
WBGene00012097	abcf-2	T27E9.7	1.20975	0.274703	0.0507866	1.29425
WBGene00012529	Y32F6A.4	Y32F6A.4	1.20963	0.274563	0.385584	0.413881
WBGene00008917	F17C11.6	F17C11.6	1.20948	0.274392	0.405255	0.392272
WBGene00000370	ccg-1	Y73F8A.6	1.20932	0.274202	0.470008	0.327895
WBGene00011951	T23F6.3	T23F6.3	1.2093	0.274174	0.190122	0.720969
WBGene00020931	cytb-5.2	W02D3.1	1.20894	0.273737	0.127966	0.892906
WBGene00001453	flp-10	T06C10.4	1.20841	0.273107	0.426366	0.370218
WBGene00010234	ttr-50	F58B3.9	1.2084	0.273093	0.103744	0.984039
WBGene00013522	Y73F8A.13	Y73F8A.13	1.20779	0.272375	0.264082	0.578261
WBGene00004438	rpl-25.1	F55D10.2	1.20755	0.272079	0.106664	0.971984
WBGene00013144	pno-1	Y53C12B.2	1.20751	0.272038	0.121927	0.913899
WBGene00012206	W02B12.11	W02B12.11	1.2074	0.271909	0.255121	0.593255
WBGene00019108	chpf-2	F59D6.7	1.20724	0.271712	0.304926	0.515805
WBGene00015055	pitr-3	B0222.3	1.20712	0.271568	0.28068	0.551789
WBGene00013956	ZK265.3	ZK265.3	1.20668	0.271041	0.496188	0.304354
WBGene00007143	B0334.3	B0334.3	1.20662	0.270971	0.148103	0.829436
WBGene00011767	agxt-1	T14D7.1	1.20653	0.27086	0.249533	0.602872
WBGene00008939	F18H3.1	F18H3.1	1.20644	0.270761	0.309321	0.509591
WBGene00001345	fos-1	F29G9.4	1.20627	0.270554	0.357748	0.446423
WBGene00013378	emc-3	Y62E10A.10	1.20578	0.269965	0.263142	0.57981
WBGene00001008	dlk-1	F33E2.2	1.20544	0.269556	0.191983	0.716738
WBGene00011060	R06C1.6	R06C1.6	1.20537	0.269474	0.522481	0.281929
WBGene00002227	klp-17	W02B12.7	1.20529	0.269384	0.253041	0.596809
WBGene00001955	hlh-11	F58A4.7	1.20509	0.269138	0.267324	0.572962
WBGene00001366	exc-5	C33D9.1	1.20466	0.268625	0.269411	0.569585
WBGene00011984	T24C2.5	T24C2.5	1.20452	0.268456	0.301707	0.520415
WBGene00019365	rei-2	K03E6.7	1.20444	0.268366	0.154428	0.811275
WBGene00044744	F10G7.12	F10G7.12	1.20439	0.268299	0.716435	0.144823
WBGene00011322	irld-14	T01C3.5	1.20407	0.267916	0.260366	0.584415
WBGene00017048	D2021.4	D2021.4	1.204	0.267832	0.470222	0.327697
WBGene00013493	clec-9	Y70C5C.2	1.20391	0.267728	0.662725	0.178667
WBGene00011661	ztf-27	T09F3.1	1.20388	0.267697	0.368273	0.433831
WBGene00013531	Y73F8A.26	Y73F8A.26	1.20368	0.267446	0.287802	0.540907
WBGene00017571	jmjd-3.1	F18E9.5	1.20347	0.267205	0.432789	0.363724
WBGene00019008	pdxk-1	F57C9.1	1.2031	0.266756	0.11013	0.958095
WBGene00004997	spp-12	T22G5.7	1.20307	0.266721	0.834554	0.0785453
WBGene00010700	nipi-3	K09A9.1	1.20291	0.266529	0.118251	0.927195
WBGene00022741	ZK430.5	ZK430.5	1.2029	0.266512	0.22842	0.641265
WBGene00007732	spe-44	C25G4.4	1.20278	0.26637	0.3286	0.483332
WBGene00016033	C24A3.2	C24A3.2	1.2027	0.266282	0.200375	0.698156
WBGene00014075	dhhc-4	ZK757.4	1.20266	0.26623	0.238089	0.623261
WBGene00012554	Y37D8A.16	Y37D8A.16	1.20261	0.266169	0.288234	0.540255
WBGene00012343	W08E3.2	W08E3.2	1.2025	0.266037	0.319244	0.495877
WBGene00018702	F52E4.5	F52E4.5	1.20238	0.265899	0.409703	0.38753
WBGene00020171	T02H6.1	T02H6.1	1.20237	0.265887	0.406334	0.391116
WBGene00011230	nud-2	R11A5.2	1.20208	0.265534	0.288234	0.540255
WBGene00001441	fkh-9	K03C7.2	1.20196	0.265393	0.408155	0.389175
WBGene00010105	fbxb-62	F55C9.8	1.20163	0.264989	0.394562	0.403885
WBGene00004377	rme-6	F49E7.1	1.20151	0.264852	0.233676	0.631386
WBGene00007088	B0001.3	B0001.3	1.2013	0.264594	0.240255	0.619328
WBGene00019902	R05G6.10	R05G6.10	1.20113	0.264392	0.324962	0.488167
WBGene00009383	F35B12.3	F35B12.3	1.20107	0.264318	0.637415	0.195578
WBGene00000120	aly-1	C01F6.5	1.20085	0.264052	0.208437	0.681025
WBGene00007454	C08F11.7	C08F11.7	1.20084	0.26404	0.474949	0.323353
WBGene00015477	attf-4	C05D10.1	1.20051	0.263652	0.287063	0.542023
WBGene00019591	fbxc-25	K09F6.8	1.20049	0.263619	0.44756	0.349149
WBGene00010689	K08H2.2	K08H2.2	1.20045	0.263576	0.350426	0.455404
WBGene00019298	pnp-1	K02D7.1	1.20041	0.263527	0.184149	0.734831
WBGene00008099	C44H9.4	C44H9.4	1.20035	0.263455	0.498203	0.302594
WBGene00044069	hat-1	M03C11.4	1.20031	0.263403	0.459158	0.338038
WBGene00004270	rab-6.2	T25G12.4	1.20025	0.26333	0.172629	0.762887
WBGene00006063	sto-1	F08C6.4	1.20005	0.263096	0.315375	0.501173
WBGene00013074	hmit-1.2	Y51A2D.5	1.19996	0.262986	0.536407	0.270505
WBGene00000212	asm-2	ZK455.4	1.19992	0.262934	0.560692	0.251276
WBGene00000779	cpn-3	F28H1.2	1.19967	0.262638	0.564508	0.24833
WBGene00009340	best-14	F32G8.4	1.19954	0.262486	0.784466	0.105426
WBGene00008995	prde-1	F21A3.5	1.19947	0.262402	0.160641	0.794143
WBGene00019361	clik-3	K03E5.2	1.19935	0.262258	0.529414	0.276204
WBGene00017727	F22H10.3	F22H10.3	1.19922	0.262093	0.0575729	1.23978
WBGene00016626	clhm-1	C44B7.4	1.19906	0.2619	0.302364	0.519471
WBGene00007812	C29F7.3	C29F7.3	1.1989	0.261708	0.431852	0.364665
WBGene00016146	C26F1.1	C26F1.1	1.19885	0.261655	0.582433	0.234754
WBGene00016954	C55C3.4	C55C3.4	1.19831	0.260999	0.562248	0.250072
WBGene00013323	Y57G11C.33	Y57G11C.33	1.19831	0.260995	0.18519	0.732381
WBGene00015823	C16B8.3	C16B8.3	1.19828	0.26097	0.214498	0.668576
WBGene00007001	tufm-2	C43E11.4	1.19794	0.260558	0.213176	0.671261
WBGene00012457	acbp-6	Y17G7B.1	1.19788	0.260478	0.463473	0.333975
WBGene00008348	C56G7.3	C56G7.3	1.19784	0.260439	0.280232	0.552483
WBGene00022307	nadk-1	Y77E11A.2	1.19771	0.260283	0.228617	0.640891
WBGene00010742	K10D6.2	K10D6.2	1.1976	0.260141	0.260163	0.584754
WBGene00008646	F10C2.5	F10C2.5	1.19756	0.2601	0.323621	0.489964
WBGene00019785	M70.3	M70.3	1.19746	0.259978	0.463473	0.333975
WBGene00007421	C07H4.1	C07H4.1	1.19728	0.259763	0.219801	0.657971
WBGene00008446	E01G4.3	E01G4.3	1.19673	0.259093	0.2494	0.603103
WBGene00010803	M01B2.10	M01B2.10	1.19629	0.258569	0.297751	0.526146
WBGene00016520	C39B5.2	C39B5.2	1.19578	0.257949	0.289141	0.538891
WBGene00020531	T15B12.2	T15B12.2	1.19562	0.257758	0.272565	0.56453
WBGene00008664	nubp-1	F10G8.6	1.1952	0.257256	0.282478	0.549015
WBGene00022753	ZK484.7	ZK484.7	1.19513	0.257172	0.298591	0.524924
WBGene00019466	tos-1	K07B1.6	1.19505	0.257076	0.500916	0.300235
WBGene00003098	lys-9	C54C8.6	1.19483	0.256803	0.412189	0.384904
WBGene00020457	fbxa-67	T12B5.11	1.1942	0.256049	0.298416	0.525178
WBGene00020207	T04B8.5	T04B8.5	1.19414	0.255975	0.340249	0.468203
WBGene00004758	sek-1	R03G5.2	1.194	0.2558	0.35406	0.450923
WBGene00015972	C18E3.3	C18E3.3	1.19383	0.255596	0.299974	0.522917
WBGene00008601	mob-2	F09A5.4	1.19315	0.25477	0.18516	0.732453
WBGene00017147	EGAP2.1	EGAP2.1	1.19306	0.254667	0.429687	0.366848
WBGene00006583	tnc-2	ZK673.7	1.19287	0.254438	0.305388	0.515148
WBGene00007944	C34F6.10	C34F6.10	1.19272	0.25426	0.303998	0.517129
WBGene00021909	Y55B1BL.1	Y55B1BL.1	1.19261	0.254126	0.474368	0.323885
WBGene00006914	vha-5	F35H10.4	1.19254	0.254033	0.603771	0.219127
WBGene00019132	bath-19	F59H6.1	1.19249	0.25398	0.274737	0.561083
WBGene00012478	mxt-1	Y18D10A.8	1.19228	0.25372	0.305702	0.514702
WBGene00006059	stc-1	F54C9.2	1.19225	0.253689	0.128574	0.890845
WBGene00044318	tag-267	W06E11.2	1.19224	0.253676	0.39771	0.400434
WBGene00003603	nhr-4	F32B6.1	1.1922	0.253621	0.338586	0.470331
WBGene00012201	W02B12.1	W02B12.1	1.19186	0.253217	0.299359	0.523808
WBGene00017241	pcyt-1	F08C6.2	1.19186	0.253213	0.339627	0.468997
WBGene00006467	magu-2	C01B7.4	1.19184	0.253192	0.326042	0.486727
WBGene00015850	C16C8.12	C16C8.12	1.19183	0.253181	0.536372	0.270534
WBGene00022653	ZK105.1	ZK105.1	1.19158	0.252874	0.740733	0.130338
WBGene00019918	fbxc-36	R07C3.2	1.19157	0.252859	0.433902	0.362608
WBGene00019464	K07B1.4	K07B1.4	1.19115	0.252353	0.323715	0.489837
WBGene00017184	ncam-1	F02G3.1	1.19065	0.251749	0.423331	0.37332
WBGene00011871	T20G5.9	T20G5.9	1.19051	0.251577	0.392529	0.406129
WBGene00005011	F26F4.8	F26F4.8	1.1905	0.251567	0.386577	0.412764
WBGene00001390	far-6	W02A2.2	1.19032	0.25135	0.548882	0.260521
WBGene00003932	pat-6	T21D12.4	1.19006	0.25104	0.345198	0.461932
WBGene00004965	spe-11	F48C1.7	1.19002	0.250987	0.605084	0.218184
WBGene00003929	pat-2	F54F2.1	1.18974	0.25065	0.489867	0.309922
WBGene00018075	tbc-11	F35H12.2	1.18958	0.250458	0.280232	0.552483
WBGene00003669	nhr-79	T26H2.9	1.18951	0.250369	0.443175	0.353425
WBGene00000780	cpn-4	F49D11.8	1.1892	0.249995	0.189059	0.723402
WBGene00044699	nhr-286	VC5.6	1.18919	0.249976	0.490702	0.309182
WBGene00017219	F07F6.7	F07F6.7	1.189	0.249751	0.342744	0.46503
WBGene00021773	fbxb-42	Y51H7BR.1	1.1888	0.249508	0.490291	0.309546
WBGene00000797	crn-4	AH9.2	1.18824	0.248829	0.269818	0.568929
WBGene00017666	F21E9.2	F21E9.2	1.18821	0.248786	0.287017	0.542092
WBGene00018743	F53B3.5	F53B3.5	1.1881	0.248655	0.461565	0.335767
WBGene00021472	Y39G10AR.16	Y39G10AR.16	1.18808	0.248634	0.39031	0.40859
WBGene00013611	Y102A5C.2	Y102A5C.2	1.18802	0.248561	0.355364	0.449327
WBGene00022373	mrpl-15	Y92H12BR.8	1.18786	0.24836	0.27828	0.555518
WBGene00019636	gsto-3	K10F12.4	1.18783	0.248326	0.562885	0.24958
WBGene00019830	hrg-1	R02E12.6	1.18776	0.248249	0.615199	0.210984
WBGene00016261	C30F12.2	C30F12.2	1.18766	0.248123	0.277664	0.556481
WBGene00000771	cpb-2	C30B5.3	1.1876	0.248046	0.508719	0.293522
WBGene00010982	flp-32	R03A10.2	1.18756	0.247995	0.509924	0.292495
WBGene00000520	cku-80	R07E5.8	1.18668	0.246933	0.330702	0.480564
WBGene00004236	ptr-22	Y80D3A.7	1.18666	0.246909	0.604188	0.218828
WBGene00004747	sdc-3	C25D7.3	1.18662	0.246863	0.572862	0.24195
WBGene00009313	F32B4.2	F32B4.2	1.18638	0.246568	0.323715	0.489837
WBGene00007195	thoc-7	B0513.2	1.18635	0.246533	0.338586	0.470331
WBGene00000963	dhp-1	R06C7.3	1.18635	0.246529	0.567873	0.245749
WBGene00020563	T19C3.5	T19C3.5	1.18611	0.246236	0.453225	0.343686
WBGene00010007	F53H4.2	F53H4.2	1.1861	0.246225	0.39771	0.400434
WBGene00002081	ina-1	F54G8.3	1.18583	0.245896	0.349845	0.456124
WBGene00019165	mpz-4	H06H21.9	1.1855	0.245491	0.385601	0.413862
WBGene00003407	mrp-1	F57C12.5	1.18548	0.245468	0.500499	0.300596
WBGene00019035	fbxb-26	F58E1.3	1.18546	0.245446	0.41809	0.37873
WBGene00013234	fbxb-24	Y56A3A.15	1.18541	0.245383	0.530683	0.275165
WBGene00010611	K07A1.4	K07A1.4	1.18537	0.245333	0.239255	0.621138
WBGene00000067	act-5	T25C8.2	1.18527	0.245217	0.236113	0.626879
WBGene00002063	ife-5	Y57A10A.30	1.18501	0.244904	0.301318	0.520975
WBGene00002031	hst-6	Y34B4A.3	1.18494	0.244813	0.346267	0.460588
WBGene00009162	F26E4.7	F26E4.7	1.18483	0.244681	0.318935	0.496298
WBGene00003239	mig-2	C35C5.4	1.18454	0.244326	0.28869	0.539569
WBGene00019698	riok-1	M01B12.5	1.18441	0.244167	0.377702	0.422851
WBGene00019100	F59B1.8	F59B1.8	1.18438	0.244135	0.685358	0.164082
WBGene00010878	M05D6.5	M05D6.5	1.18436	0.24411	0.281953	0.549824
WBGene00022440	Y110A2AL.3	Y110A2AL.3	1.18436	0.244109	0.277319	0.557021
WBGene00022769	sorf-1	ZK563.5	1.18427	0.244002	0.522375	0.282018
WBGene00006586	tni-4	W03F8.1	1.18424	0.243958	0.462433	0.334951
WBGene00012240	W04A8.5	W04A8.5	1.18412	0.243817	0.311504	0.506536
WBGene00004094	ppw-2	Y110A7A.18	1.18405	0.243734	0.163851	0.785552
WBGene00012148	inos-1	VF13D12L.1	1.18379	0.243416	0.106664	0.971984
WBGene00022761	ZK546.4	ZK546.4	1.18364	0.243227	0.347971	0.458458
WBGene00006449	alg-4	ZK757.3	1.18352	0.243084	0.228408	0.641289
WBGene00016587	C42C1.9	C42C1.9	1.18337	0.242906	0.342187	0.465737
WBGene00006754	unc-15	F07A5.7	1.18337	0.242905	0.470008	0.327895
WBGene00008951	F19C6.2	F19C6.2	1.18335	0.242873	0.305388	0.515148
WBGene00016286	C31H1.1	C31H1.1	1.1833	0.24282	0.350881	0.45484
WBGene00007533	cbl-1	C12C8.2	1.18228	0.24157	0.504572	0.297077
WBGene00003891	osm-11	F11C7.5	1.18221	0.241483	0.249156	0.603529
WBGene00006978	zig-1	K10C3.3	1.18208	0.241327	0.522719	0.281731
WBGene00010174	F56H9.2	F56H9.2	1.18194	0.241158	0.189253	0.722958
WBGene00011089	kmo-1	R07B7.5	1.18177	0.240948	0.546955	0.262049
WBGene00004769	sel-12	F35H12.3	1.18153	0.240653	0.476533	0.321907
WBGene00003628	nhr-35	C07A12.3	1.18127	0.240333	0.573463	0.241494
WBGene00015400	cyp-35A2	C03G6.15	1.18121	0.240264	0.843036	0.0741538
WBGene00012081	T27C5.8	T27C5.8	1.18113	0.240163	0.324962	0.488167
WBGene00014029	ZK637.12	ZK637.12	1.18107	0.2401	0.489867	0.309922
WBGene00004370	rig-3	C53B7.1	1.18102	0.240038	0.214498	0.668576
WBGene00021325	Y34B4A.9	Y34B4A.9	1.18073	0.239679	0.198788	0.70161
WBGene00011133	R08A2.2	R08A2.2	1.18067	0.239609	0.262971	0.580092
WBGene00000097	aip-1	F58E10.4	1.18053	0.239436	0.806017	0.0936559
WBGene00022259	Y73C8B.2	Y73C8B.2	1.18047	0.239362	0.344909	0.462296
WBGene00016575	lido-10	C41H7.5	1.18037	0.239234	0.474399	0.323856
WBGene00022235	sqd-1	Y73B6BL.6	1.18033	0.239192	0.259689	0.585547
WBGene00010627	nol-56	K07C5.4	1.18014	0.23896	0.172629	0.762887
WBGene00013111	sta-1	Y51H4A.17	1.18008	0.238887	0.259689	0.585547
WBGene00077647	Y51A2A.15	Y51A2A.15	1.17993	0.238697	0.436356	0.360159
WBGene00006798	unc-64	F56A8.7	1.17977	0.23851	0.377702	0.422851
WBGene00022329	fbxa-79	Y82E9BL.13	1.17954	0.238227	0.323451	0.490191
WBGene00023423	F43C1.7	F43C1.7	1.1795	0.238178	0.415056	0.381893
WBGene00022609	ZC416.2	ZC416.2	1.17943	0.238088	0.357168	0.447128
WBGene00015454	C04G6.4	C04G6.4	1.1794	0.238057	0.288234	0.540255
WBGene00009811	F47B8.10	F47B8.10	1.17914	0.237731	0.284543	0.545851
WBGene00012193	vps-25	W02A11.2	1.17895	0.237505	0.487784	0.311772
WBGene00008760	F13E9.11	F13E9.11	1.1789	0.237442	0.41809	0.37873
WBGene00003648	nhr-58	R11G11.2	1.17871	0.237207	0.35406	0.450923
WBGene00020947	W02F12.2	W02F12.2	1.17846	0.2369	0.443786	0.352827
WBGene00000285	cal-1	C13C12.1	1.17837	0.236794	0.517003	0.286507
WBGene00001033	dnj-15	K08D10.2	1.17829	0.236692	0.533342	0.272994
WBGene00009957	F53B2.8	F53B2.8	1.17798	0.236316	0.263142	0.57981
WBGene00004053	tank-1	ZK1005.1	1.17786	0.236168	0.297381	0.526686
WBGene00007457	C08F11.10	C08F11.10	1.17781	0.236113	0.558083	0.253301
WBGene00004221	ptr-6	C54A12.1	1.17781	0.236112	0.321964	0.492192
WBGene00003654	nhr-64	C45E1.1	1.17738	0.235584	0.394489	0.403965
WBGene00001448	flp-5	C03G5.7	1.17736	0.235557	0.341356	0.466792
WBGene00011029	abhd-11.2	R05D7.4	1.17732	0.235504	0.58885	0.229996
WBGene00002215	klc-2	C18C4.10	1.17723	0.2354	0.233676	0.631386
WBGene00008013	C38D9.5	C38D9.5	1.17721	0.235376	0.637459	0.195548
WBGene00007021	immp-1	C24H11.6	1.17668	0.234727	0.346267	0.460588
WBGene00006623	try-5	K07B1.1	1.17659	0.234618	0.406397	0.39105
WBGene00009649	F43C1.5	F43C1.5	1.1764	0.234379	0.263748	0.578811
WBGene00007529	C11H1.3	C11H1.3	1.17627	0.234216	0.464108	0.333381
WBGene00005704	sru-41	Y51H7BR.6	1.17603	0.233921	0.514524	0.288594
WBGene00010264	F58G1.2	F58G1.2	1.17601	0.233901	0.293596	0.53225
WBGene00004827	skr-21	K08H2.1	1.17587	0.233734	0.352123	0.453305
WBGene00017826	tag-340	F26F4.4	1.17576	0.233595	0.379761	0.420489
WBGene00020504	svh-2	T14E8.1	1.17554	0.233326	0.52791	0.27744
WBGene00020895	plpp-1.2	T28D9.3	1.17554	0.233318	0.501924	0.299362
WBGene00008832	obr-2	F14H8.1	1.17553	0.233315	0.298416	0.525178
WBGene00011218	R10E11.6	R10E11.6	1.1753	0.233026	0.509463	0.292887
WBGene00012029	T25G3.1	T25G3.1	1.17527	0.232997	0.286045	0.543565
WBGene00015124	anmt-1	B0303.2	1.17527	0.232991	0.515833	0.287491
WBGene00020742	T23H2.3	T23H2.3	1.17492	0.232563	0.394323	0.404148
WBGene00001682	gpc-2	F08B6.2	1.1749	0.232538	0.299359	0.523808
WBGene00020448	fbxa-51	T12B5.1	1.17488	0.232512	0.556999	0.254145
WBGene00020647	pqbp-1.1	T21D12.3	1.17467	0.23225	0.476131	0.322273
WBGene00020866	vps-24	T27F7.1	1.17458	0.232142	0.355364	0.449327
WBGene00014233	ZK1128.7	ZK1128.7	1.17427	0.231761	0.384315	0.415312
WBGene00015580	cls-1	C07H6.3	1.17413	0.231588	0.368783	0.433229
WBGene00014021	svop-1	ZK637.1	1.17402	0.231462	0.4758	0.322575
WBGene00004358	rhr-1	F08F3.3	1.1739	0.231311	0.270111	0.568458
WBGene00017898	F28C10.3	F28C10.3	1.17381	0.231194	0.296483	0.528
WBGene00007973	C36B1.6	C36B1.6	1.17378	0.231166	0.509463	0.292887
WBGene00016641	C44C1.1	C44C1.1	1.17358	0.230922	0.373254	0.427996
WBGene00001911	his-37	C50F4.7	1.17351	0.230831	0.175247	0.75635
WBGene00020268	hpo-19	T05H4.5	1.17317	0.230412	0.404291	0.393306
WBGene00009455	phip-1	F36A2.8	1.17282	0.229983	0.399579	0.398397
WBGene00016101	C25E10.12	C25E10.12	1.17271	0.229849	0.762207	0.117927
WBGene00007222	C01F6.2	C01F6.2	1.17271	0.229847	0.411844	0.385267
WBGene00011331	T01E8.1	T01E8.1	1.1727	0.229838	0.529414	0.276204
WBGene00021637	Y47G6A.7	Y47G6A.7	1.17268	0.229812	0.366696	0.435694
WBGene00008424	D2045.7	D2045.7	1.17262	0.22974	0.450124	0.346668
WBGene00006785	unc-50	T07A5.2	1.17256	0.229656	0.450124	0.346668
WBGene00007248	catp-4	C01G12.8	1.1722	0.229221	0.336055	0.47359
WBGene00000677	col-103	F56B3.1	1.17197	0.228938	0.667769	0.175374
WBGene00018653	F49H12.2	F49H12.2	1.17189	0.228832	0.512768	0.290079
WBGene00019819	aass-1	R02D3.1	1.17187	0.22881	0.513672	0.289314
WBGene00023483	Y75B8A.39	Y75B8A.39	1.17181	0.228743	0.336055	0.47359
WBGene00012302	dot-1.3	W06D11.4	1.17169	0.228589	0.296092	0.528574
WBGene00011917	T22C1.6	T22C1.6	1.17163	0.228515	0.296715	0.527661
WBGene00019513	lido-7	K08A2.4	1.17149	0.228345	0.40469	0.392878
WBGene00013156	Y53F4B.9	Y53F4B.9	1.17143	0.228266	0.500499	0.300596
WBGene00000557	cnc-3	R09B5.8	1.17141	0.228247	0.715552	0.145359
WBGene00001234	eif-6	C47B2.5	1.17138	0.228214	0.167854	0.775068
WBGene00001038	dnj-20	T15H9.7	1.17134	0.228155	0.288234	0.540255
WBGene00020736	T23F2.3	T23F2.3	1.17114	0.227915	0.298591	0.524924
WBGene00011978	T24B8.4	T24B8.4	1.17112	0.22789	0.223906	0.649934
WBGene00008841	F15A4.6	F15A4.6	1.17102	0.227765	0.484097	0.315067
WBGene00019586	K09F6.3	K09F6.3	1.17095	0.227675	0.361243	0.442201
WBGene00001488	frm-1	ZK270.2	1.17091	0.227633	0.149088	0.826556
WBGene00008383	D1081.5	D1081.5	1.1709	0.227616	0.52949	0.276142
WBGene00003394	mom-1	T07H6.2	1.17038	0.226976	0.283237	0.547849
WBGene00022856	cth-2	ZK1127.10	1.16995	0.226448	0.598422	0.222992
WBGene00022584	ZC266.1	ZC266.1	1.16986	0.226342	0.216913	0.663714
WBGene00002011	hsp-12.2	C14B9.1	1.16983	0.226299	0.556999	0.254145
WBGene00017854	F27C1.4	F27C1.4	1.16972	0.226158	0.336618	0.472862
WBGene00004923	snt-3	Y75B7AL.3	1.1695	0.22589	0.628973	0.201368
WBGene00021975	Y58A7A.1	Y58A7A.1	1.1693	0.22565	0.47128	0.326721
WBGene00119204	ZC116.5	ZC116.5	1.1693	0.225643	0.48918	0.310532
WBGene00016594	C42D4.1	C42D4.1	1.1691	0.225403	0.394596	0.403847
WBGene00022277	homt-1	Y74C9A.3	1.16866	0.224854	0.208437	0.681025
WBGene00008317	C54G4.7	C54G4.7	1.16865	0.224843	0.460041	0.337203
WBGene00009660	F43G6.8	F43G6.8	1.16864	0.224834	0.288234	0.540255
WBGene00006709	ubc-14	Y87G2A.9	1.16863	0.224816	0.195864	0.708046
WBGene00007216	C01A2.4	C01A2.4	1.16844	0.22459	0.323621	0.489964
WBGene00021239	Y20F4.4	Y20F4.4	1.16839	0.224527	0.292225	0.534282
WBGene00003565	ncs-3	K03E6.3	1.16834	0.224463	0.642157	0.192359
WBGene00001878	his-4	T10C6.11	1.16805	0.2241	0.46906	0.328771
WBGene00003632	nhr-42	C33G8.6	1.16803	0.224083	0.308097	0.511312
WBGene00008607	F09B12.3	F09B12.3	1.16801	0.224053	0.245833	0.60936
WBGene00011733	T12D8.5	T12D8.5	1.16796	0.223985	0.532939	0.273323
WBGene00004198	prx-13	F32A5.6	1.16795	0.223975	0.27828	0.555518
WBGene00009342	fasn-1	F32H2.5	1.16773	0.223708	0.410233	0.386969
WBGene00004898	snb-2	F23H12.1	1.16753	0.223456	0.51018	0.292277
WBGene00017647	F20H11.4	F20H11.4	1.16746	0.223373	0.474399	0.323856
WBGene00021638	Y47G6A.9	Y47G6A.9	1.16741	0.223313	0.346267	0.460588
WBGene00000172	aqp-4	F40F9.9	1.16726	0.223128	0.540396	0.267288
WBGene00018474	cnep-1	F45E12.1	1.1672	0.22305	0.284543	0.545851
WBGene00011394	T03D8.7	T03D8.7	1.16716	0.223006	0.585817	0.232238
WBGene00019182	H10E21.1	H10E21.1	1.16708	0.2229	0.442741	0.35385
WBGene00019781	M60.6	M60.6	1.16693	0.222717	0.443786	0.352827
WBGene00022848	ZK1055.7	ZK1055.7	1.16687	0.22265	0.346267	0.460588
WBGene00018664	bath-11	F52C6.7	1.16687	0.222642	0.512775	0.290073
WBGene00018745	F53C3.1	F53C3.1	1.16685	0.222614	0.198833	0.701512
WBGene00018376	F43C9.2	F43C9.2	1.16677	0.222516	0.459329	0.337876
WBGene00022111	Y71F9AL.6	Y71F9AL.6	1.16663	0.222346	0.172362	0.763558
WBGene00022051	rep-1	Y67D2.1	1.16655	0.222251	0.309113	0.509883
WBGene00017892	F28B4.3	F28B4.3	1.16646	0.222133	0.3286	0.483332
WBGene00021502	Y40D12A.1	Y40D12A.1	1.16643	0.222101	0.373435	0.427785
WBGene00019658	K11H12.1	K11H12.1	1.16636	0.222007	0.296715	0.527661
WBGene00007169	B0393.4	B0393.4	1.16628	0.221913	0.32845	0.48353
WBGene00022101	Y69A2AR.32	Y69A2AR.32	1.1662	0.221821	0.349845	0.456124
WBGene00020297	nog-1	T07A9.9	1.16599	0.221557	0.336163	0.47345
WBGene00001583	gfi-3	M163.4	1.16598	0.221543	0.532195	0.27393
WBGene00004786	sex-1	F44A6.2	1.16588	0.221423	0.282478	0.549015
WBGene00004266	rab-1	C39F7.4	1.16556	0.221025	0.351663	0.453874
WBGene00001819	haf-9	ZK484.2	1.16556	0.221022	0.526803	0.278352
WBGene00017813	nlp-61	F26A10.1	1.16555	0.221012	0.621295	0.206702
WBGene00008611	fbxb-68	F09C3.3	1.1651	0.220448	0.491685	0.308313
WBGene00012851	Y44A6C.2	Y44A6C.2	1.16499	0.22032	0.493264	0.306921
WBGene00017265	snpc-1.3	F08F3.9	1.16493	0.22024	0.471786	0.326255
WBGene00017112	E03H12.5	E03H12.5	1.16483	0.220121	0.470008	0.327895
WBGene00017789	F25E5.8	F25E5.8	1.16464	0.219883	0.616415	0.210127
WBGene00013709	csnk-1	Y106G6E.6	1.16463	0.219868	0.552881	0.257368
WBGene00019987	R09F10.3	R09F10.3	1.16449	0.219697	0.420494	0.37624
WBGene00008396	D1086.9	D1086.9	1.16412	0.219237	0.409703	0.38753
WBGene00019867	R04B3.2	R04B3.2	1.16412	0.219234	0.612337	0.213009
WBGene00002032	htp-1	F41H10.10	1.16409	0.219207	0.366191	0.436292
WBGene00018467	sdpn-1	F45E1.7	1.16408	0.219188	0.46229	0.335086
WBGene00004092	ppt-1	F44C4.5	1.16391	0.218981	0.524078	0.280604
WBGene00001944	his-70	E03A3.4	1.16383	0.218878	0.503487	0.298012
WBGene00004825	skr-19	R12H7.3	1.16377	0.218811	0.374067	0.42705
WBGene00018318	F41H10.5	F41H10.5	1.16368	0.218699	0.444817	0.351819
WBGene00022122	trap-1	Y71F9AM.6	1.16364	0.218648	0.449797	0.346984
WBGene00003680	nhr-90	ZK488.2	1.16363	0.218628	0.318935	0.496298
WBGene00008142	C47E8.3	C47E8.3	1.16347	0.21844	0.449797	0.346984
WBGene00015735	pdfr-1	C13B9.4	1.16346	0.218418	0.471911	0.32614
WBGene00020397	pcbd-1	T10B11.1	1.16338	0.218321	0.602691	0.219905
WBGene00008164	C47G2.3	C47G2.3	1.16329	0.218206	0.492016	0.308021
WBGene00000433	ceh-8	ZK265.4	1.16314	0.218028	0.461565	0.335767
WBGene00022385	Y95B8A.4	Y95B8A.4	1.16292	0.217755	0.42243	0.374245
WBGene00011976	chmp-7	T24B8.2	1.16284	0.217655	0.330741	0.480513
WBGene00004859	sma-5	W06B3.2	1.16271	0.21749	0.422416	0.37426
WBGene00004055	pmk-1	B0218.3	1.16261	0.217367	0.450124	0.346668
WBGene00022707	ZK354.6	ZK354.6	1.16251	0.217241	0.350426	0.455404
WBGene00003090	lys-1	Y22F5A.4	1.16231	0.216996	0.433873	0.362638
WBGene00019113	F59E11.7	F59E11.7	1.16222	0.216884	0.355749	0.448857
WBGene00020740	T23F4.2	T23F4.2	1.16215	0.2168	0.336898	0.472501
WBGene00017304	nmad-1	F09F7.7	1.16211	0.216746	0.437174	0.359346
WBGene00016609	C43E11.12	C43E11.12	1.16196	0.216563	0.294151	0.53143
WBGene00003148	mbf-1	H21P03.1	1.16191	0.216502	0.252764	0.597284
WBGene00014169	ZK945.7	ZK945.7	1.16188	0.21646	0.427561	0.369002
WBGene00000482	chd-3	T14G8.1	1.16185	0.216419	0.404781	0.39278
WBGene00005014	spt-4	F54C4.2	1.16164	0.216168	0.288234	0.540255
WBGene00000517	cki-2	T05A6.2	1.16163	0.216153	0.432234	0.364281
WBGene00013755	fbxa-115	Y113G7B.3	1.16151	0.216006	0.318584	0.496776
WBGene00022817	upp-1	ZK783.2	1.16147	0.215948	0.190302	0.720556
WBGene00016438	C35B8.3	C35B8.3	1.16119	0.215602	0.289471	0.538395
WBGene00008378	ule-3	D1054.11	1.16112	0.215518	0.286045	0.543565
WBGene00044374	C17F4.12	C17F4.12	1.16103	0.215405	0.656896	0.182503
WBGene00004400	rom-1	F26F4.3	1.16096	0.215317	0.3286	0.483332
WBGene00017062	glrx-3	D2063.3	1.16096	0.215315	0.391387	0.407394
WBGene00022847	ZK1055.6	ZK1055.6	1.16093	0.215277	0.437174	0.359346
WBGene00011824	tsct-1	T18D3.7	1.16087	0.215207	0.513672	0.289314
WBGene00008494	F01D5.3	F01D5.3	1.16087	0.215201	0.790944	0.101855
WBGene00007354	C06A1.3	C06A1.3	1.16055	0.214808	0.416525	0.380359
WBGene00003515	myo-3	K12F2.1	1.16049	0.214738	0.574215	0.240926
WBGene00000016	abf-5	T22H6.5	1.16046	0.214696	0.436037	0.360477
WBGene00000776	cpl-1	T03E6.7	1.16037	0.214586	0.341222	0.466963
WBGene00002186	kel-10	T16H12.6	1.16031	0.214509	0.487846	0.311717
WBGene00011737	sqst-1	T12G3.1	1.16013	0.214287	0.305388	0.515148
WBGene00011026	R05D7.1	R05D7.1	1.16008	0.214221	0.669419	0.174302
WBGene00016162	crh-2	C27D6.4	1.16004	0.214173	0.365418	0.43721
WBGene00007357	C06A12.3	C06A12.3	1.15995	0.214065	0.352128	0.4533
WBGene00001812	haf-2	F43E2.4	1.15991	0.214014	0.129951	0.886222
WBGene00011055	arrd-14	R06B9.4	1.15983	0.213919	0.470008	0.327895
WBGene00007915			1.15977	0.213844	0.630909	0.200033
WBGene00009373	F34D10.3	F34D10.3	1.15956	0.213574	0.611585	0.213543
WBGene00015051	B0218.7	B0218.7	1.15952	0.213528	0.464087	0.333401
WBGene00006819	unc-87	F08B6.4	1.15947	0.213471	0.607738	0.216284
WBGene00015650	pkg-2	C09G4.2	1.15919	0.21312	0.489867	0.309922
WBGene00021633	Y47G6A.3	Y47G6A.3	1.15918	0.213102	0.323451	0.490191
WBGene00021059	atat-2	W06B11.1	1.15886	0.212709	0.420494	0.37624
WBGene00021850	Y54F10AM.6	Y54F10AM.6	1.15884	0.212677	0.519017	0.284818
WBGene00006570	tig-2	F39G3.8	1.15865	0.212451	0.509532	0.292828
WBGene00003076	lsm-1	F40F8.9	1.15824	0.211937	0.175247	0.75635
WBGene00022160	Y71G12B.25	Y71G12B.25	1.15822	0.21191	0.742929	0.129053
WBGene00019476	timp-1	K07C11.3	1.15794	0.211562	0.8075	0.0928575
WBGene00020831	T26C12.1	T26C12.1	1.15773	0.211299	0.133564	0.874311
WBGene00022557	fbxb-15	ZC204.7	1.15746	0.21096	0.500499	0.300596
WBGene00001480	fmo-5	H24K24.5	1.15737	0.210848	0.633493	0.198258
WBGene00016710	fbxc-52	C46E10.4	1.15714	0.21057	0.341356	0.466792
WBGene00019344	dhhc-10	K02G10.1	1.15702	0.210412	0.515848	0.287478
WBGene00004448	rpl-34	C42C1.14	1.15685	0.210201	0.191527	0.717769
WBGene00019807	jamp-1	R01B10.5	1.15684	0.21019	0.354413	0.45049
WBGene00007694	C23H4.6	C23H4.6	1.1568	0.210144	0.551658	0.25833
WBGene00019457	vms-1	K06H7.3	1.1567	0.210015	0.439305	0.357233
WBGene00010309	rpn-6.2	F59B2.5	1.15668	0.209995	0.31502	0.501662
WBGene00020507	vha-15	T14F9.1	1.15664	0.209938	0.528663	0.276821
WBGene00019024	F58A6.5	F58A6.5	1.1565	0.209761	0.547052	0.261971
WBGene00001388	far-4	F15B9.2	1.15624	0.209446	0.630909	0.200033
WBGene00015607	fbxb-13	C08F1.3	1.15609	0.209259	0.351204	0.454441
WBGene00017650	F21A9.1	F21A9.1	1.15605	0.209205	0.607914	0.216158
WBGene00011252	R11H6.4	R11H6.4	1.15603	0.209177	0.610852	0.214064
WBGene00019875	mca-2	R05C11.3	1.15601	0.209148	0.313772	0.503386
WBGene00005005	spp-20	K04A8.8	1.156	0.209139	0.528058	0.277318
WBGene00003724	nhr-134	F44C8.2	1.15596	0.209095	0.37553	0.425356
WBGene00009947	ttc-36	F52H3.5	1.15571	0.208774	0.601067	0.221077
WBGene00019923	fbxc-29	R07C3.7	1.15562	0.208665	0.378877	0.421502
WBGene00012169	ttbk-4	W01B6.2	1.15554	0.208572	0.352179	0.453237
WBGene00003733	nhx-5	F57C7.2	1.15544	0.208439	0.377702	0.422851
WBGene00012204	mfn-1	W02B12.9	1.15537	0.20835	0.385584	0.413881
WBGene00000208	trip-4	Y53F4B.15	1.15529	0.20825	0.336494	0.473022
WBGene00018669	F52C6.12	F52C6.12	1.15522	0.208169	0.557756	0.253556
WBGene00001577	gem-4	T12A7.1	1.15513	0.20806	0.564288	0.248499
WBGene00007649	C17G1.2	C17G1.2	1.15508	0.207998	0.777273	0.109426
WBGene00019640	dos-2	K10G6.2	1.15503	0.207927	0.445992	0.350673
WBGene00012522	Y32B12B.2	Y32B12B.2	1.15501	0.207905	0.57111	0.24328
WBGene00000458	ceh-37	C37E2.5	1.15495	0.207828	0.314618	0.502216
WBGene00011805	T16G12.4	T16G12.4	1.15475	0.207585	0.177892	0.749844
WBGene00017818	F26D11.1	F26D11.1	1.15473	0.20756	0.540608	0.267118
WBGene00004113	pqn-24	D1007.14	1.15454	0.207313	0.817651	0.0874318
WBGene00019329	ceeh-1	K02F3.6	1.15426	0.206973	0.625147	0.204018
WBGene00008504	pigq-1	F01G4.5	1.15384	0.20644	0.429178	0.367363
WBGene00011436	T04F3.1	T04F3.1	1.15376	0.206348	0.507224	0.2948
WBGene00021073	nol-2	W07E6.1	1.15365	0.206209	0.255092	0.593303
WBGene00008582	F08G5.3	F08G5.3	1.15351	0.206035	0.550252	0.259439
WBGene00020737	T23F2.4	T23F2.4	1.15349	0.20601	0.692713	0.159446
WBGene00008748	yap-1	F13E6.4	1.15342	0.205918	0.423781	0.372858
WBGene00006911	vha-2	R10E11.2	1.15307	0.205476	0.202594	0.693374
WBGene00017504	F16B4.2	F16B4.2	1.15281	0.20515	0.350569	0.455227
WBGene00011039	R05H5.4	R05H5.4	1.15271	0.205034	0.32181	0.492401
WBGene00003059	lpd-2	C48E7.3	1.15268	0.204994	0.474399	0.323856
WBGene00013477	Y69E1A.5	Y69E1A.5	1.15266	0.204973	0.555164	0.255579
WBGene00002255	lbp-3	F40F4.4	1.15265	0.204959	0.667873	0.175306
WBGene00001250	elt-2	C33D3.1	1.15264	0.204939	0.32815	0.483928
WBGene00007792	C28D4.4	C28D4.4	1.15256	0.204847	0.475788	0.322587
WBGene00001263	emb-9	K04H4.1	1.15243	0.204674	0.69155	0.160176
WBGene00006470	tag-120	F40F9.2	1.15231	0.204532	0.468111	0.329651
WBGene00001437	fkh-5	F26A1.2	1.15222	0.20442	0.509463	0.292887
WBGene00003089	ltd-1	K02C4.4	1.15219	0.204373	0.355749	0.448857
WBGene00219216	K08D10.14	K08D10.14	1.15208	0.204243	0.474368	0.323885
WBGene00013310	Y57G11C.14	Y57G11C.14	1.15206	0.204219	0.406418	0.391027
WBGene00006553	tbx-34	Y47D3A.10	1.15202	0.204161	0.386079	0.413324
WBGene00022012	Y59H11AR.4	Y59H11AR.4	1.15188	0.203996	0.530066	0.27567
WBGene00001749	gst-1	R107.7	1.15188	0.203989	0.30044	0.522242
WBGene00019403	K05B2.2	K05B2.2	1.15184	0.203938	0.32845	0.48353
WBGene00009645	F42G10.1	F42G10.1	1.1517	0.203759	0.688457	0.162123
WBGene00022358	Y92H12A.2	Y92H12A.2	1.15167	0.203724	0.297751	0.526146
WBGene00012647	swt-4	Y39A1A.8	1.15138	0.203364	0.438467	0.358063
WBGene00021401	prdx-6	Y38C1AA.11	1.15135	0.203325	0.493264	0.306921
WBGene00022822	ZK813.3	ZK813.3	1.15134	0.203314	0.26219	0.581384
WBGene00019255	H32C10.1	H32C10.1	1.15127	0.203221	0.491427	0.308541
WBGene00004952	spd-1	Y34D9A.4	1.15119	0.203122	0.431198	0.365323
WBGene00004321	rcan-1	F54E7.7	1.15106	0.202962	0.470008	0.327895
WBGene00016260	rege-1	C30F12.1	1.15097	0.202848	0.384126	0.415526
WBGene00010155	F56F3.4	F56F3.4	1.15087	0.20272	0.389469	0.409527
WBGene00021529	Y41G9A.5	Y41G9A.5	1.15083	0.202674	0.459441	0.33777
WBGene00018599	F48C1.6	F48C1.6	1.15083	0.202671	0.348327	0.458012
WBGene00003610	nhr-11	ZC410.1	1.15056	0.202335	0.623059	0.20547
WBGene00015346	C02F5.3	C02F5.3	1.15037	0.202096	0.255121	0.593255
WBGene00020117	R155.3	R155.3	1.15033	0.20205	0.352123	0.453305
WBGene00004426	rpl-14	C04F12.4	1.15018	0.201857	0.112626	0.94836
WBGene00012471	Y17G7B.20	Y17G7B.20	1.15013	0.201794	0.225749	0.646375
WBGene00019783	M70.1	M70.1	1.15007	0.201726	0.205765	0.686628
WBGene00021063	sbds-1	W06E11.4	1.14985	0.201444	0.175402	0.755966
WBGene00006418	spl-2	B0222.4	1.14975	0.201322	0.620575	0.207206
WBGene00000857	cwn-1	K10B4.6	1.14967	0.201218	0.526202	0.278847
WBGene00012291	W06A7.2	W06A7.2	1.14948	0.200979	0.570179	0.243989
WBGene00010241	F58D2.2	F58D2.2	1.14927	0.200722	0.321479	0.492848
WBGene00077526	C25A1.16	C25A1.16	1.14921	0.200637	0.349369	0.456716
WBGene00001945	his-71	F45E1.6	1.14919	0.200618	0.572493	0.24223
WBGene00007244	C01G12.3	C01G12.3	1.14916	0.200586	0.321964	0.492192
WBGene00010136	F55H12.5	F55H12.5	1.14906	0.200459	0.409798	0.387431
WBGene00002193	kin-5	T13H10.1	1.14895	0.200321	0.469905	0.32799
WBGene00009995	F53F4.13	F53F4.13	1.14893	0.200295	0.516141	0.287231
WBGene00015554	C06G3.8	C06G3.8	1.14869	0.199994	0.470757	0.327203
WBGene00017699	flcn-1	F22D3.2	1.14863	0.19992	0.432361	0.364153
WBGene00015464	C05C8.7	C05C8.7	1.14838	0.199603	0.493174	0.307
WBGene00017252	sdz-10	F08D12.9	1.1482	0.19938	0.323451	0.490191
WBGene00011239	pges-2	R11A8.5	1.14816	0.199318	0.350426	0.455404
WBGene00010082	F55A11.11	F55A11.11	1.14805	0.199183	0.305388	0.515148
WBGene00008127	ddo-1	C47A10.5	1.14804	0.199175	0.46847	0.329318
WBGene00011832	bgal-1	T19B10.3	1.14803	0.199156	0.849817	0.0706747
WBGene00003548	nas-30	Y95B8A.1	1.14781	0.198881	0.539735	0.267819
WBGene00008564	acox-1.1	F08A8.1	1.14763	0.198652	0.454463	0.342502
WBGene00006635	tsp-9	C25G6.2	1.14756	0.198569	0.576653	0.239086
WBGene00011808	T16G12.7	T16G12.7	1.14743	0.1984	0.189059	0.723402
WBGene00018957	F56C11.5	F56C11.5	1.14733	0.198286	0.350569	0.455227
WBGene00020556	pamn-1	T19B4.1	1.14729	0.198235	0.530851	0.275027
WBGene00020907			1.14727	0.198203	0.610858	0.21406
WBGene00022276	nlp-40	Y74C9A.2	1.14719	0.198101	0.300989	0.521449
WBGene00001133	eat-2	Y48B6A.4	1.14695	0.197798	0.622949	0.205547
WBGene00016391	lonp-1	C34B2.6	1.14683	0.197653	0.512518	0.290291
WBGene00012821	Y43F8B.11	Y43F8B.11	1.14679	0.197607	0.682968	0.1656
WBGene00023490	F36A2.14	F36A2.14	1.14678	0.197595	0.402842	0.394865
WBGene00017135	EEED8.4	EEED8.4	1.14667	0.197452	0.667246	0.175714
WBGene00018437	btb-8	F45C12.6	1.14662	0.19739	0.644453	0.190809
WBGene00012021	T25E12.6	T25E12.6	1.14652	0.197264	0.479985	0.318773
WBGene00020149	T01D1.4	T01D1.4	1.14648	0.197211	0.56461	0.248251
WBGene00014025	asna-1	ZK637.5	1.14642	0.197139	0.286045	0.543565
WBGene00016547	C40A11.4	C40A11.4	1.14637	0.197071	0.495611	0.304859
WBGene00007576	dph-1	C14B1.5	1.14634	0.197032	0.430077	0.366454
WBGene00010593	gsnl-1	K06A4.3	1.14633	0.19702	0.752275	0.123624
WBGene00044197	fbxb-63	F55C9.13	1.14615	0.196795	0.464043	0.333442
WBGene00010985	R03A10.5	R03A10.5	1.14614	0.196778	0.529822	0.27587
WBGene00007503	C09H10.9	C09H10.9	1.14587	0.196438	0.532793	0.273442
WBGene00017072	D2096.5	D2096.5	1.14576	0.19631	0.621295	0.206702
WBGene00015680	egal-1	C10G6.1	1.14574	0.196283	0.556999	0.254145
WBGene00000137	amx-1	R13G10.2	1.14565	0.196162	0.323451	0.490191
WBGene00003077	lsm-3	Y62E10A.12	1.14559	0.196089	0.197816	0.703738
WBGene00013677	yars-1	Y105E8A.19	1.14555	0.196038	0.303998	0.517129
WBGene00009327	F32D8.2	F32D8.2	1.14532	0.195746	0.467982	0.329771
WBGene00008802	acp-2	F14E5.4	1.14514	0.195518	0.225749	0.646375
WBGene00001337	ears-1	ZC434.5	1.14513	0.195508	0.352123	0.453305
WBGene00014106	ZK856.5	ZK856.5	1.14507	0.19543	0.704418	0.152169
WBGene00021641	Y47G6A.15	Y47G6A.15	1.14489	0.195209	0.493264	0.306921
WBGene00011639	ztf-17	T09A5.12	1.14486	0.19517	0.499015	0.301886
WBGene00003380	mnm-2	C10A4.8	1.14485	0.195163	0.518536	0.285221
WBGene00009353	sdhd-1	F33A8.5	1.14469	0.194955	0.179604	0.745685
WBGene00013925	coa-7	ZK20.4	1.14464	0.194889	0.545574	0.263147
WBGene00010888	dlc-2	M18.2	1.1446	0.194838	0.519425	0.284477
WBGene00015887	C17C3.1	C17C3.1	1.1445	0.194715	0.539735	0.267819
WBGene00004372	rig-5	C36F7.4	1.14448	0.194697	0.499034	0.30187
WBGene00012121	T28C6.7	T28C6.7	1.14446	0.19467	0.377702	0.422851
WBGene00003759	nlp-21	Y47D3B.2	1.14441	0.194607	0.600831	0.221248
WBGene00016435	C35B1.5	C35B1.5	1.14432	0.19449	0.282871	0.548411
WBGene00009662	F43G6.10	F43G6.10	1.14427	0.194433	0.534647	0.271932
WBGene00021157	Y4C6B.3	Y4C6B.3	1.14426	0.19441	0.376147	0.424642
WBGene00001637	gly-12	F48E3.1	1.14424	0.19439	0.295864	0.528908
WBGene00007112	B0035.13	B0035.13	1.14417	0.194305	0.710924	0.148177
WBGene00022167	Y71H2AM.2	Y71H2AM.2	1.14414	0.194267	0.474368	0.323885
WBGene00010796	clip-1	M01A8.2	1.14409	0.194199	0.573819	0.241225
WBGene00015739	ugt-7	C13D9.9	1.14399	0.194072	0.504572	0.297077
WBGene00003776	nmy-1	F52B10.1	1.14396	0.194037	0.476131	0.322273
WBGene00000249	bir-1	T27F2.3	1.14391	0.193978	0.349445	0.456621
WBGene00016496	C37C3.2	C37C3.2	1.14369	0.1937	0.226017	0.64586
WBGene00020496	spat-3	T13H2.5	1.14367	0.193673	0.28404	0.546621
WBGene00003643	nhr-53	K06B4.11	1.14361	0.193589	0.500499	0.300596
WBGene00001358	evl-20	F22B5.1	1.14358	0.19356	0.470008	0.327895
WBGene00003830	num-1	T03D8.1	1.14354	0.19351	0.237311	0.624682
WBGene00000111	alh-5	T08B1.3	1.14328	0.193174	0.319039	0.496156
WBGene00009909	F49H6.8	F49H6.8	1.14327	0.193169	0.583626	0.233865
WBGene00004007	pgp-13	F22E10.2	1.14322	0.193107	0.530127	0.27562
WBGene00021980	glb-32	Y58A7A.6	1.14317	0.193034	0.610858	0.21406
WBGene00008944	F19B2.5	F19B2.5	1.14304	0.192874	0.895269	0.0480463
WBGene00007489	C09G5.7	C09G5.7	1.14281	0.19258	0.501097	0.300078
WBGene00012117	T28B11.1	T28B11.1	1.14244	0.192119	0.352123	0.453305
WBGene00219451	F52D2.12	F52D2.12	1.14237	0.192036	0.41809	0.37873
WBGene00009935	F52E10.4	F52E10.4	1.14234	0.19199	0.652382	0.185498
WBGene00014836	T09F5.12	T09F5.12	1.14231	0.191953	0.673752	0.1715
WBGene00019605	ctsa-4.1	K10B2.2	1.1422	0.191816	0.400464	0.397436
WBGene00006621	try-3	C43G2.5	1.14219	0.191803	0.487846	0.311717
WBGene00007025	mdt-29	K08E3.8	1.14215	0.191751	0.474399	0.323856
WBGene00012279	W05B10.4	W05B10.4	1.14214	0.191735	0.478106	0.320475
WBGene00002058	ifd-2	F25E2.4	1.14204	0.191616	0.530851	0.275027
WBGene00009049	F22B8.7	F22B8.7	1.14203	0.1916	0.610858	0.21406
WBGene00077490	M03A1.8	M03A1.8	1.142	0.191567	0.667246	0.175714
WBGene00007653	cysl-1	C17G1.7	1.14197	0.191521	0.421682	0.375015
WBGene00020029	R12C12.9	R12C12.9	1.14173	0.191223	0.698064	0.156105
WBGene00009976	swan-2	F53C11.7	1.14169	0.191175	0.43927	0.357269
WBGene00019096	cysl-4	F59A7.9	1.14162	0.191085	0.576947	0.238864
WBGene00008863	F15D4.6	F15D4.6	1.14137	0.190772	0.41809	0.37873
WBGene00007555	dohh-1	C14A4.1	1.14133	0.190718	0.340825	0.467468
WBGene00012784	Y43C5A.4	Y43C5A.4	1.14129	0.190661	0.358879	0.445052
WBGene00007710	rsa-1	C25A1.9	1.14086	0.190124	0.190122	0.720969
WBGene00003653	nhr-63	C06C6.4	1.14081	0.190062	0.366636	0.435765
WBGene00006890	vem-1	K07E3.8	1.14058	0.189762	0.577656	0.238331
WBGene00009064	F22G12.4	F22G12.4	1.14053	0.189699	0.582203	0.234926
WBGene00010177	F57A8.1	F57A8.1	1.14032	0.189438	0.474368	0.323885
WBGene00015547	ain-1	C06G1.4	1.14017	0.189244	0.346267	0.460588
WBGene00017423	F13C5.2	F13C5.2	1.14015	0.189218	0.438342	0.358187
WBGene00015752	C14B9.2	C14B9.2	1.14013	0.189196	0.403462	0.394197
WBGene00008241	C50H2.5	C50H2.5	1.13999	0.189016	0.264082	0.578261
WBGene00015050	clec-51	B0218.6	1.13986	0.188852	0.276772	0.557878
WBGene00009884	F49C12.15	F49C12.15	1.13975	0.188719	0.297109	0.527084
WBGene00001145	eat-16	C16C2.2	1.13974	0.188708	0.664951	0.17721
WBGene00019021	F57H12.6	F57H12.6	1.13971	0.188673	0.474368	0.323885
WBGene00018544	nhr-188	F47C10.7	1.13957	0.188491	0.597885	0.223383
WBGene00022114	Y71F9AL.9	Y71F9AL.9	1.13956	0.188474	0.318935	0.496298
WBGene00015307	C01G5.5	C01G5.5	1.13951	0.188411	0.280232	0.552483
WBGene00004061	pmp-4	T02D1.5	1.13949	0.188385	0.670841	0.173381
WBGene00018435	btb-9	F45C12.4	1.13936	0.188222	0.447293	0.349408
WBGene00009759	ttr-12	F46B3.4	1.13927	0.188105	0.614553	0.211441
WBGene00010315	F59B2.13	F59B2.13	1.13913	0.187928	0.459317	0.337887
WBGene00003956	pcp-1	ZK112.1	1.13901	0.18778	0.644463	0.190802
WBGene00003396	mom-4	F52F12.3	1.13897	0.187732	0.253093	0.59672
WBGene00018438	btb-6	F45C12.7	1.13893	0.187683	0.517294	0.286263
WBGene00009736	F45G2.10	F45G2.10	1.13893	0.187676	0.441555	0.355015
WBGene00015444	C04F5.2	C04F5.2	1.1389	0.187636	0.664435	0.177547
WBGene00011445	T04F8.7	T04F8.7	1.13889	0.187624	0.534535	0.272024
WBGene00021691	Y48G8AL.13	Y48G8AL.13	1.13884	0.187566	0.578706	0.237542
WBGene00019911	R06A10.4	R06A10.4	1.13864	0.18731	0.499015	0.301886
WBGene00013345	Y59A8B.8	Y59A8B.8	1.13861	0.187275	0.526803	0.278352
WBGene00017208	fbxb-35	F07E5.2	1.1386	0.187256	0.59568	0.224987
WBGene00003063	lpd-7	R13A5.12	1.13858	0.187239	0.361243	0.442201
WBGene00009233	F28H6.4	F28H6.4	1.13848	0.18711	0.454179	0.342773
WBGene00004476	rps-7	ZC434.2	1.13845	0.187077	0.202434	0.693717
WBGene00008403	csa-1	D2013.3	1.13839	0.186991	0.57055	0.243706
WBGene00018604	uggt-1	F48E3.3	1.13838	0.186984	0.449797	0.346984
WBGene00013932	clec-98	ZK39.7	1.13834	0.186935	0.464108	0.333381
WBGene00012622	Y38H6C.9	Y38H6C.9	1.13831	0.186892	0.578286	0.237857
WBGene00017431	cest-33	F13H6.3	1.13827	0.186846	0.513489	0.289469
WBGene00007549	spin-1	C13C4.5	1.13824	0.186802	0.700836	0.154384
WBGene00011379	T02E1.7	T02E1.7	1.13794	0.186421	0.63352	0.198239
WBGene00020192	T03F1.11	T03F1.11	1.13792	0.186405	0.470008	0.327895
WBGene00003388	moe-3	F32A11.6	1.13788	0.186353	0.385584	0.413881
WBGene00001781	gst-33	C02A12.1	1.13777	0.186205	0.536591	0.270356
WBGene00023209	ZC513.7	ZC513.7	1.13764	0.186045	0.327182	0.485211
WBGene00016642	chil-10	C44C1.2	1.13748	0.185838	0.618283	0.208813
WBGene00011975	T24B1.1	T24B1.1	1.13739	0.185721	0.704599	0.152058
WBGene00017698	F22B7.9	F22B7.9	1.13735	0.185674	0.806921	0.093169
WBGene00002497	let-268	F52H3.1	1.13732	0.185634	0.586593	0.231663
WBGene00016073	C24H12.4	C24H12.4	1.13731	0.185629	0.236482	0.626201
WBGene00016620	dhhc-9	C43H6.7	1.13729	0.185605	0.353869	0.451157
WBGene00019295	pfkb-1.2	K02B2.1	1.13721	0.1855	0.267808	0.572176
WBGene00002997	lin-8	B0454.1	1.1372	0.185491	0.53184	0.274219
WBGene00012951	Y47H9C.8	Y47H9C.8	1.13713	0.185396	0.442762	0.35383
WBGene00185086	F59A3.12	F59A3.12	1.13708	0.185333	0.370088	0.431696
WBGene00022022	txt-6	Y61A9LA.11	1.13707	0.185321	0.600831	0.221248
WBGene00011802	T16G1.9	T16G1.9	1.137	0.185231	0.562885	0.24958
WBGene00010075	F55A11.1	F55A11.1	1.13699	0.185215	0.301707	0.520415
WBGene00020247	T05B11.4	T05B11.4	1.13674	0.184906	0.613771	0.211993
WBGene00009851	F48F7.6	F48F7.6	1.13666	0.184805	0.536081	0.27077
WBGene00009592	F40F12.3	F40F12.3	1.13654	0.184645	0.434471	0.362039
WBGene00021420	trap-3	Y38F2AR.2	1.13632	0.184374	0.323053	0.490727
WBGene00000984	dhs-21	R11D1.11	1.13593	0.183873	0.71437	0.146077
WBGene00006910	vha-1	R10E11.8	1.13592	0.183858	0.111643	0.952169
WBGene00018510	F46F11.7	F46F11.7	1.1359	0.183835	0.573463	0.241494
WBGene00000001	aap-1	Y110A7A.10	1.13585	0.183778	0.301213	0.521127
WBGene00022858	ZK1193.2	ZK1193.2	1.13582	0.183738	0.615974	0.210438
WBGene00004395	rol-3	C16D9.2	1.13551	0.183337	0.369387	0.432518
WBGene00018643	drd-50	F49F1.1	1.1354	0.183202	0.517267	0.286285
WBGene00012212	W02D9.6	W02D9.6	1.13539	0.183192	0.623094	0.205447
WBGene00015488	C05D11.13	C05D11.13	1.13532	0.183103	0.513672	0.289314
WBGene00020705	T22H9.1	T22H9.1	1.13515	0.182883	0.470008	0.327895
WBGene00006509	tag-164	Y76A2A.1	1.13502	0.182717	0.41809	0.37873
WBGene00006683	twk-31	Y47D3B.5	1.13494	0.182611	0.53184	0.274219
WBGene00013441	xpb-1	Y66D12A.15	1.13492	0.182587	0.487846	0.311717
WBGene00019576	lido-5	K09E3.5	1.13484	0.182493	0.392529	0.406129
WBGene00017003	D1007.5	D1007.5	1.1346	0.182185	0.323715	0.489837
WBGene00006827	unc-98	F08C6.7	1.1345	0.18206	0.411506	0.385623
WBGene00019951	R08C7.8	R08C7.8	1.13446	0.182011	0.603753	0.21914
WBGene00019619	asp-14	K10C2.3	1.13414	0.181595	0.513672	0.289314
WBGene00044675	fbxa-76	Y119D3B.22	1.134	0.181421	0.545574	0.263147
WBGene00018610	F48E8.3	F48E8.3	1.13395	0.181355	0.366611	0.435795
WBGene00012663	hex-3	Y39A1C.4	1.13394	0.18135	0.474399	0.323856
WBGene00022646	acl-9	ZK40.1	1.13386	0.181239	0.223906	0.649934
WBGene00018473	cima-1	F45E4.11	1.13367	0.181001	0.621295	0.206702
WBGene00020101	lmtr-5	R148.2	1.13357	0.180869	0.630025	0.200642
WBGene00013594	Y87G2A.2	Y87G2A.2	1.13345	0.180724	0.556476	0.254554
WBGene00012191	W02A2.8	W02A2.8	1.13334	0.180577	0.532793	0.273442
WBGene00011913	glb-26	T22C1.2	1.13332	0.180557	0.532439	0.27373
WBGene00008404	D2013.6	D2013.6	1.13329	0.180517	0.638402	0.194905
WBGene00021369	siah-1	Y37E11AR.2	1.13308	0.180255	0.550182	0.259494
WBGene00010924	M153.1	M153.1	1.13306	0.18022	0.559663	0.252073
WBGene00010870	let-522	M05B5.2	1.1329	0.180021	0.508719	0.293522
WBGene00014997	AC7.3	AC7.3	1.13287	0.179979	0.470008	0.327895
WBGene00020718	mrps-2	T23B12.3	1.13278	0.179862	0.568115	0.245563
WBGene00017448	F14B8.6	F14B8.6	1.13269	0.179759	0.618283	0.208813
WBGene00001478	fmo-3	Y39A1A.19	1.13257	0.179598	0.679798	0.16762
WBGene00022593	ZC328.3	ZC328.3	1.13255	0.179575	0.664204	0.177699
WBGene00018076	pifk-1	F35H12.4	1.13254	0.17956	0.562885	0.24958
WBGene00018335	F42A9.6	F42A9.6	1.13247	0.179475	0.357986	0.446133
WBGene00016608	cogc-5	C43E11.11	1.13229	0.179244	0.369387	0.432518
WBGene00021352	pcyt-2.1	Y37E3.11	1.13222	0.17916	0.304124	0.516949
WBGene00019022	F58A6.1	F58A6.1	1.13216	0.179074	0.577656	0.238331
WBGene00016188	sec-15	C28G1.3	1.13211	0.179016	0.381072	0.418993
WBGene00001456	flp-13	F33D4.3	1.13203	0.178912	0.666612	0.176127
WBGene00007736	igdb-2	C25G4.10	1.13199	0.178867	0.470008	0.327895
WBGene00013926	nep-1	ZK20.6	1.13196	0.178828	0.535833	0.270971
WBGene00015729	C13A10.2	C13A10.2	1.13193	0.178782	0.503693	0.297834
WBGene00002783	let-607	F57B10.1	1.13184	0.178676	0.370017	0.431778
WBGene00018657	acl-4	F49H12.6	1.13155	0.178303	0.450124	0.346668
WBGene00014027	tpk-1	ZK637.9	1.13148	0.178209	0.613577	0.212131
WBGene00008476	E03H4.8	E03H4.8	1.13141	0.178121	0.562885	0.24958
WBGene00009831	F47G9.4	F47G9.4	1.13131	0.177992	0.536081	0.27077
WBGene00006524	tap-1	C44H4.5	1.13126	0.177928	0.530127	0.27562
WBGene00011439	T04F3.4	T04F3.4	1.13126	0.177927	0.790944	0.101855
WBGene00003762	nlp-24	F35B12.7	1.1312	0.177853	0.723015	0.140853
WBGene00012194	toe-4	W02A11.3	1.13108	0.177706	0.622551	0.205825
WBGene00016030	sel-15	C24A1.3	1.13102	0.177624	0.450124	0.346668
WBGene00012680	Y39B6A.21	Y39B6A.21	1.13099	0.177582	0.605331	0.218007
WBGene00004958	spe-4	ZK524.1	1.13081	0.177351	0.532611	0.27359
WBGene00008669	acs-14	F11A3.1	1.13072	0.177238	0.512768	0.290079
WBGene00019789	M116.2	M116.2	1.1307	0.177214	0.470008	0.327895
WBGene00002988	lim-6	K03E6.1	1.13067	0.177172	0.502287	0.299048
WBGene00001444	flp-1	F23B2.5	1.13063	0.17713	0.791373	0.101619
WBGene00015561	C07A12.7	C07A12.7	1.1305	0.176966	0.574411	0.240777
WBGene00019003	tmed-3	F57B10.5	1.1304	0.176838	0.456828	0.340247
WBGene00010370	ctg-1	H06O01.3	1.13025	0.176639	0.534647	0.271932
WBGene00014251	gstk-1	ZK1320.1	1.13022	0.176601	0.580948	0.235863
WBGene00012765	Y41E3.7	Y41E3.7	1.13014	0.176507	0.3286	0.483332
WBGene00012548	Y37D8A.6	Y37D8A.6	1.1301	0.176449	0.47726	0.321245
WBGene00001616	glr-5	ZC196.7	1.12968	0.175914	0.513489	0.289469
WBGene00013983	ZK512.2	ZK512.2	1.12956	0.175757	0.292225	0.534282
WBGene00006639	tsp-13	Y39B6A.6	1.12954	0.175738	0.567564	0.245985
WBGene00015926	C17H11.6	C17H11.6	1.12953	0.175717	0.528412	0.277027
WBGene00012356	W09D6.1	W09D6.1	1.12948	0.175659	0.598046	0.223265
WBGene00007226	C01G6.4	C01G6.4	1.12945	0.175624	0.562248	0.250072
WBGene00004490	rps-21	F37C12.11	1.12944	0.175609	0.146638	0.833754
WBGene00014220	ZK1098.3	ZK1098.3	1.12939	0.175539	0.599255	0.222388
WBGene00015362	fbxa-105	C02H6.2	1.12938	0.175532	0.528129	0.27726
WBGene00004276	rab-14	K09A9.2	1.12932	0.175457	0.449797	0.346984
WBGene00001646	gna-1	B0024.12	1.12932	0.175453	0.536081	0.27077
WBGene00019678	K12H4.3	K12H4.3	1.1293	0.175431	0.192407	0.71578
WBGene00012344	ola-1	W08E3.3	1.12924	0.175348	0.471102	0.326885
WBGene00001756	gst-8	F11G11.1	1.12922	0.175329	0.559663	0.252073
WBGene00007295	C04C11.1	C04C11.1	1.12907	0.175137	0.58457	0.233163
WBGene00008956	nekl-3	F19H6.1	1.12899	0.175029	0.499015	0.301886
WBGene00010456	K01C8.1	K01C8.1	1.1289	0.174923	0.832588	0.0795698
WBGene00003097	lys-8	C17G10.5	1.12873	0.174706	0.186639	0.728998
WBGene00008785	F14B6.4	F14B6.4	1.12845	0.174339	0.517003	0.286507
WBGene00008553	F07C6.2	F07C6.2	1.12844	0.174329	0.541367	0.266508
WBGene00021583	clec-72	Y46C8AL.5	1.12843	0.174321	0.37545	0.425448
WBGene00015332	tyr-1	C02C2.1	1.12831	0.174159	0.652108	0.18568
WBGene00008151	rrp-1	C47E12.7	1.1283	0.174155	0.545574	0.263147
WBGene00003964	pdi-3	H06O01.1	1.12819	0.174005	0.21936	0.658843
WBGene00003384	moc-1	T06H11.4	1.12818	0.173996	0.636881	0.195942
WBGene00012964	Y48A6B.3	Y48A6B.3	1.12809	0.173878	0.228617	0.640891
WBGene00020324	T07F12.4	T07F12.4	1.12789	0.173624	0.578792	0.237477
WBGene00006759	unc-22	ZK617.1	1.12787	0.173597	0.705882	0.151268
WBGene00013720	Y106G6H.8	Y106G6H.8	1.12781	0.173524	0.438342	0.358187
WBGene00007317	C05A9.2	C05A9.2	1.12777	0.173467	0.69834	0.155933
WBGene00017289	F09E5.11	F09E5.11	1.12772	0.173408	0.330472	0.480866
WBGene00000187	arl-1	F54C9.10	1.12768	0.173364	0.368962	0.433019
WBGene00021315	Y32H12A.7	Y32H12A.7	1.12768	0.173352	0.487846	0.311717
WBGene00019554	K09C4.10	K09C4.10	1.12759	0.17324	0.620575	0.207206
WBGene00003480	klf-3	F54H5.4	1.12745	0.173065	0.640477	0.193496
WBGene00008975	F20D1.3	F20D1.3	1.12742	0.17302	0.39771	0.400434
WBGene00007538	C12D8.9	C12D8.9	1.12739	0.17299	0.504647	0.297012
WBGene00000466	cel-1	C03D6.3	1.12727	0.172836	0.613577	0.212131
WBGene00010967	nduo-5	MTCE.35	1.12725	0.172812	0.526864	0.278301
WBGene00001592	glc-2	F25F8.2	1.12715	0.172675	0.584718	0.233053
WBGene00008586	snrp-40.1	F08G12.2	1.12714	0.17267	0.311504	0.506536
WBGene00008217	C50B6.1	C50B6.1	1.12713	0.172658	0.524078	0.280604
WBGene00002005	hsp-1	F26D10.3	1.12704	0.17254	0.232596	0.633398
WBGene00017107	srt-12	E03D2.4	1.12687	0.172321	0.383571	0.416154
WBGene00007270	rei-1	C03C10.4	1.12687	0.172318	0.519018	0.284817
WBGene00014197	ZK1053.2	ZK1053.2	1.12666	0.172049	0.450124	0.346668
WBGene00009624	cnc-8	F41E7.8	1.12659	0.171966	0.736762	0.132673
WBGene00020456	fbxa-60	T12B5.10	1.12659	0.171964	0.74516	0.12775
WBGene00012959	Y47H10A.3	Y47H10A.3	1.12648	0.171821	0.365083	0.437608
WBGene00020018	R12B2.2	R12B2.2	1.12646	0.171802	0.592295	0.227462
WBGene00021097	cdc-37	W08F4.8	1.12643	0.171755	0.629645	0.200904
WBGene00011058	fdps-1	R06C1.2	1.12638	0.171699	0.366636	0.435765
WBGene00000870	cyd-1	Y38F1A.5	1.12636	0.171665	0.623559	0.205122
WBGene00002007	hsp-3	C15H9.6	1.12629	0.171577	0.373435	0.427785
WBGene00001086	dpy-27	R13G10.1	1.12625	0.171532	0.459329	0.337876
WBGene00001094	dars-1	B0464.1	1.12619	0.171447	0.249533	0.602872
WBGene00020445	T12B3.2	T12B3.2	1.12617	0.171418	0.706985	0.15059
WBGene00012724	sre-48	Y39G8B.3	1.1261	0.171334	0.539037	0.268381
WBGene00022489	Y119D3B.12	Y119D3B.12	1.12592	0.171109	0.668468	0.174919
WBGene00019219	H20J04.4	H20J04.4	1.12576	0.1709	0.605084	0.218184
WBGene00008519	cyp-13B1	F02C12.5	1.12576	0.170896	0.522375	0.282018
WBGene00021834	mab-31	Y54E10A.16	1.12572	0.170847	0.467982	0.329771
WBGene00013806	Y116A8C.29	Y116A8C.29	1.12569	0.170815	0.50929	0.293035
WBGene00000414	cec-1	ZK1236.2	1.12563	0.170734	0.571505	0.24298
WBGene00008316	dod-18	C54G4.6	1.12552	0.17059	0.351663	0.453874
WBGene00219950	F46A8.13	F46A8.13	1.12545	0.170504	0.63964	0.194065
WBGene00015780	C14F11.4	C14F11.4	1.12542	0.170458	0.536591	0.270356
WBGene00003846	odd-2	C34H3.2	1.12535	0.17038	0.628368	0.201786
WBGene00004431	rpl-19	C09D4.5	1.12534	0.170367	0.194979	0.710012
WBGene00007153	clec-41	B0365.6	1.12523	0.170218	0.633637	0.19816
WBGene00018367	F42H10.3	F42H10.3	1.12521	0.170198	0.667769	0.175374
WBGene00015574	irg-1	C07G3.2	1.12521	0.170194	0.704239	0.15228
WBGene00009211	wdr-46	F28D1.1	1.1252	0.170177	0.35505	0.449711
WBGene00001397	fat-5	W06D12.3	1.1251	0.170053	0.751019	0.124349
WBGene00001905	his-31	F17E9.12	1.12491	0.169808	0.702375	0.153431
WBGene00018803	fbxa-24	F54D10.2	1.12491	0.169807	0.567107	0.246335
WBGene00011337	T01G1.2	T01G1.2	1.12489	0.16979	0.598437	0.222981
WBGene00011042	R05H10.1	R05H10.1	1.12487	0.169764	0.545845	0.26293
WBGene00003933	pat-9	T27B1.2	1.12484	0.169722	0.531778	0.27427
WBGene00016355	lact-5	C33F10.7	1.12483	0.169709	0.573463	0.241494
WBGene00020401	T10B11.5	T10B11.5	1.12454	0.169333	0.499181	0.301742
WBGene00021121	W09G12.7	W09G12.7	1.12451	0.169292	0.41809	0.37873
WBGene00021986	Y59C2A.3	Y59C2A.3	1.1245	0.169277	0.394489	0.403965
WBGene00021558	Y45G5AM.6	Y45G5AM.6	1.12441	0.169164	0.483818	0.315318
WBGene00020438	T12A2.3	T12A2.3	1.12439	0.169142	0.692713	0.159446
WBGene00022035	Y65B4BL.3	Y65B4BL.3	1.12423	0.168933	0.474368	0.323885
WBGene00011145	R08D7.5	R08D7.5	1.12406	0.16872	0.377702	0.422851
WBGene00022613	sek-3	ZC449.3	1.12388	0.168482	0.620575	0.207206
WBGene00012452	Y17D7B.4	Y17D7B.4	1.12387	0.168478	0.597885	0.223383
WBGene00001149	bcat-1	K02A4.1	1.12367	0.168219	0.572862	0.24195
WBGene00009956	F53B2.5	F53B2.5	1.12367	0.168215	0.470008	0.327895
WBGene00020683	ribo-1	T22D1.4	1.12364	0.168181	0.536081	0.27077
WBGene00013436	Y66D12A.10	Y66D12A.10	1.12362	0.16816	0.610858	0.21406
WBGene00001934	his-60	F55G1.11	1.12348	0.167975	0.617694	0.209226
WBGene00020105	R148.7	R148.7	1.12345	0.167942	0.438342	0.358187
WBGene00022502	ZC13.1	ZC13.1	1.12342	0.167902	0.524566	0.2802
WBGene00017286	F09E5.8	F09E5.8	1.12339	0.167863	0.68165	0.166439
WBGene00010560	eif-2beta	K04G2.1	1.12336	0.167825	0.293596	0.53225
WBGene00019296	mcu-1	K02B2.3	1.12329	0.167734	0.299359	0.523808
WBGene00010160	png-1	F56G4.5	1.12329	0.167728	0.461565	0.335767
WBGene00044324	ufm-1	ZK652.3	1.12316	0.167565	0.167854	0.775068
WBGene00010488	endu-1	K02A11.3	1.1231	0.167489	0.739587	0.131011
WBGene00022154	drag-1	Y71G12B.16	1.12307	0.167447	0.436853	0.359665
WBGene00004248	pus-1	W06H3.2	1.12298	0.167336	0.517294	0.286263
WBGene00009476	F36F2.2	F36F2.2	1.12284	0.16715	0.522164	0.282193
WBGene00001594	glc-4	C27H5.8	1.12269	0.16696	0.656218	0.182952
WBGene00001489	frm-2	T04C9.6	1.12265	0.166911	0.48268	0.31634
WBGene00009370	set-10	F33H2.7	1.12262	0.166872	0.609637	0.214929
WBGene00019664	K11H12.8	K11H12.8	1.12262	0.166872	0.461565	0.335767
WBGene00019878	R05D3.3	R05D3.3	1.12244	0.166638	0.581414	0.235514
WBGene00004194	prx-5	C34C6.6	1.12226	0.166406	0.601067	0.221077
WBGene00016004	C18H9.6	C18H9.6	1.12225	0.166393	0.538541	0.268781
WBGene00004880	smg-2	Y48G8AL.6	1.12213	0.166246	0.671833	0.172739
WBGene00002060	ife-2	R04A9.4	1.12213	0.166245	0.394509	0.403943
WBGene00009552	piki-1	F39B1.1	1.12213	0.166233	0.49171	0.308291
WBGene00017440	upb-1	F13H8.7	1.12208	0.166173	0.615199	0.210984
WBGene00009632	ttyh-1	F42E11.2	1.12207	0.166164	0.667246	0.175714
WBGene00007688	C18E9.8	C18E9.8	1.12205	0.166138	0.656896	0.182503
WBGene00004789	sgk-1	W10G6.2	1.12204	0.166129	0.588765	0.230058
WBGene00018867	zhp-1	F55A12.10	1.12202	0.166094	0.419781	0.376977
WBGene00006963	xpa-1	K07G5.2	1.12196	0.166017	0.606085	0.217466
WBGene00020143	T01C8.2	T01C8.2	1.12195	0.166013	0.756855	0.120988
WBGene00004184	T19D2.2	T19D2.2	1.12192	0.165969	0.526803	0.278352
WBGene00012628	Y38H6C.16	Y38H6C.16	1.12182	0.165846	0.595578	0.225061
WBGene00017591	F19C7.1	F19C7.1	1.12174	0.165741	0.305702	0.514702
WBGene00001912	his-38	K03A1.6	1.12169	0.165674	0.616205	0.210275
WBGene00017442	F13H8.9	F13H8.9	1.12168	0.165666	0.573708	0.241309
WBGene00020758	T24C4.2	T24C4.2	1.12166	0.165636	0.719193	0.143154
WBGene00013024	cept-2	Y49A3A.1	1.12166	0.165633	0.513384	0.289558
WBGene00009260	calm-1	F30A10.1	1.12145	0.165362	0.666605	0.176132
WBGene00003934	pat-10	F54C1.7	1.12145	0.165361	0.545455	0.263241
WBGene00019927	fbxc-24	R07C3.11	1.1214	0.165302	0.477354	0.32116
WBGene00013037	Y49E10.18	Y49E10.18	1.12139	0.165282	0.621323	0.206683
WBGene00015553	trxr-1	C06G3.7	1.12135	0.165242	0.517267	0.286285
WBGene00008904	F17A2.13	F17A2.13	1.12124	0.165089	0.547052	0.261971
WBGene00019647	K11D12.7	K11D12.7	1.12115	0.164985	0.798895	0.09751
WBGene00000546	clp-6	Y77E11A.10	1.12113	0.164956	0.673293	0.171796
WBGene00013394	ule-5	Y62H9A.6	1.12109	0.164899	0.464043	0.333442
WBGene00009574	F40E10.6	F40E10.6	1.12099	0.164773	0.605331	0.218007
WBGene00011102	R07E3.1	R07E3.1	1.12098	0.16476	0.539037	0.268381
WBGene00001022	dnj-4	C01G8.4	1.12086	0.164607	0.693884	0.158713
WBGene00012807	Y43F4B.10	Y43F4B.10	1.12079	0.16451	0.562885	0.24958
WBGene00019458	K06H7.7	K06H7.7	1.12073	0.164439	0.424105	0.372527
WBGene00002980	lgg-1	C32D5.9	1.12071	0.164412	0.361243	0.442201
WBGene00003391	mog-3	F52C9.7	1.12068	0.16438	0.473746	0.324454
WBGene00019333	moma-1	K02F3.10	1.12061	0.164278	0.59568	0.224987
WBGene00019777	M57.1	M57.1	1.12051	0.164153	0.493174	0.307
WBGene00018961	mrps-16	F56D1.3	1.12047	0.16411	0.465146	0.33241
WBGene00012605	Y38F1A.1	Y38F1A.1	1.12036	0.163964	0.433902	0.362608
WBGene00009008	F21D5.3	F21D5.3	1.12026	0.163838	0.429178	0.367363
WBGene00006431	tag-52	C02F12.4	1.1201	0.163627	0.59518	0.225352
WBGene00013718	pdpr-1	Y106G6H.5	1.12003	0.163536	0.328767	0.483112
WBGene00007068	cTel55X.1	cTel55X.1	1.12	0.163501	0.360359	0.443265
WBGene00013560	zip-12	Y75B8A.29	1.1198	0.163241	0.415442	0.38149
WBGene00010634	K07F5.6	K07F5.6	1.11976	0.163188	0.52713	0.278082
WBGene00002087	ins-4	ZK75.1	1.11966	0.163062	0.450124	0.346668
WBGene00003010	lin-24	B0001.1	1.11961	0.162997	0.385601	0.413862
WBGene00017680	F21F8.6	F21F8.6	1.11949	0.162844	0.706985	0.15059
WBGene00022326	fbxa-14	Y82E9BL.10	1.11949	0.162844	0.605331	0.218007
WBGene00004928	soc-1	F41F3.2	1.11949	0.162841	0.54837	0.260926
WBGene00020701	T22F7.1	T22F7.1	1.11933	0.162635	0.661427	0.179518
WBGene00000147	aph-1	VF36H2L.1	1.11929	0.162583	0.291162	0.535865
WBGene00021355	Y37E3.17	Y37E3.17	1.11928	0.162576	0.473997	0.324224
WBGene00003596	ngp-1	T19A6.2	1.11928	0.162574	0.42774	0.36882
WBGene00011194	R10D12.13	R10D12.13	1.11924	0.162522	0.474368	0.323885
WBGene00022660	ZK112.4	ZK112.4	1.11916	0.162417	0.45022	0.346576
WBGene00011334	mrps-14	T01E8.6	1.11912	0.162361	0.267324	0.572962
WBGene00000158	apg-1	Y105E8A.9	1.119	0.162204	0.487784	0.311772
WBGene00000302	cav-2	C56A3.7	1.11885	0.162016	0.48658	0.312846
WBGene00018400	F43H9.4	F43H9.4	1.11881	0.161968	0.804709	0.0943614
WBGene00001501	ftn-2	D1037.3	1.11877	0.161909	0.50929	0.293035
WBGene00016387	kbp-5	C34B2.2	1.11871	0.161831	0.366636	0.435765
WBGene00019090	F59A7.2	F59A7.2	1.11857	0.16166	0.787759	0.103606
WBGene00018725	kreg-1	F53A9.2	1.11855	0.161624	0.610016	0.214659
WBGene00004245	puf-9	W06B11.2	1.11851	0.161584	0.416743	0.380132
WBGene00008745	F13E6.1	F13E6.1	1.11844	0.161489	0.231329	0.635771
WBGene00014227	ZK1128.1	ZK1128.1	1.11838	0.161408	0.299974	0.522917
WBGene00002979	lfe-2	C46H11.4	1.11819	0.161163	0.484097	0.315067
WBGene00009142	F26A3.4	F26A3.4	1.1181	0.161049	0.881966	0.0545483
WBGene00018492	hpo-26	F46E10.11	1.11805	0.160989	0.632413	0.199
WBGene00015767	hex-2	C14C11.3	1.11803	0.16096	0.522481	0.281929
WBGene00003836	nxt-1	Y71F9AM.5	1.11791	0.160808	0.386284	0.413093
WBGene00020356	T08B6.9	T08B6.9	1.11787	0.16075	0.48134	0.317548
WBGene00018349	F42C5.9	F42C5.9	1.11786	0.160745	0.605157	0.218132
WBGene00009854	clec-31	F49A5.2	1.1178	0.160668	0.605795	0.217674
WBGene00000051	acr-12	R01E6.4	1.11763	0.160441	0.567564	0.245985
WBGene00006912	vha-3	Y38F2AL.4	1.1176	0.16041	0.555164	0.255579
WBGene00022561	btb-13	ZC204.11	1.11759	0.160397	0.530325	0.275458
WBGene00016143	eri-9	C26E6.7	1.11756	0.160355	0.52994	0.275773
WBGene00010433	H40L08.1	H40L08.1	1.11755	0.160337	0.469905	0.32799
WBGene00016469	C36B7.6	C36B7.6	1.11741	0.160161	0.426366	0.370218
WBGene00007923	C34C12.4	C34C12.4	1.11736	0.160094	0.536372	0.270534
WBGene00021912	affl-2	Y55B1BR.2	1.11736	0.160092	0.459317	0.337887
WBGene00008930	F18A11.3	F18A11.3	1.1173	0.160018	0.562885	0.24958
WBGene00009708	F44G3.7	F44G3.7	1.11729	0.16	0.621323	0.206683
WBGene00015128	B0303.7	B0303.7	1.11707	0.159718	0.478343	0.32026
WBGene00000232	avr-14	B0207.12	1.117	0.159628	0.56927	0.244681
WBGene00011139	R08B4.3	R08B4.3	1.11694	0.159557	0.672566	0.172265
WBGene00022110	Y71F9AL.4	Y71F9AL.4	1.11694	0.159553	0.771652	0.112579
WBGene00002208	kin-26	T06C10.6	1.11687	0.159463	0.463473	0.333975
WBGene00021503	ctsa-4.2	Y40D12A.2	1.11684	0.159426	0.722555	0.141129
WBGene00003374	mlk-1	K11D12.10	1.11684	0.159416	0.514524	0.288594
WBGene00013700	Y106G6D.3	Y106G6D.3	1.11679	0.159361	0.550876	0.258946
WBGene00004284	rab-35	Y47D3A.25	1.11674	0.15929	0.581408	0.235519
WBGene00022029	Y65B4A.6	Y65B4A.6	1.11673	0.159283	0.66447	0.177525
WBGene00022269	aatf-1	Y73E7A.2	1.11671	0.159257	0.615199	0.210984
WBGene00021682	Y48G1C.9	Y48G1C.9	1.11667	0.159203	0.52713	0.278082
WBGene00000901	daf-5	W01G7.1	1.11654	0.159041	0.42338	0.37327
WBGene00015148	hpo-28	B0336.11	1.11641	0.158871	0.709116	0.149283
WBGene00000182	arf-1.2	B0336.2	1.11638	0.158827	0.423331	0.37332
WBGene00021952	vha-19	Y55H10A.1	1.11638	0.158825	0.405255	0.392272
WBGene00019979	R09B5.11	R09B5.11	1.11632	0.158746	0.615199	0.210984
WBGene00003100	mab-3	Y53C12B.5	1.11613	0.158499	0.562885	0.24958
WBGene00020030	kel-20	R12E2.1	1.11609	0.158452	0.383471	0.416267
WBGene00007647	C17E4.10	C17E4.10	1.11609	0.158447	0.340907	0.467364
WBGene00010130	vha-14	F55H2.2	1.11607	0.158428	0.272565	0.56453
WBGene00007209	BE10.1	BE10.1	1.11602	0.158357	0.554577	0.256038
WBGene00006584	tni-1	F42E11.4	1.11584	0.158128	0.602691	0.219905
WBGene00015179	B0416.3	B0416.3	1.11584	0.158126	0.613577	0.212131
WBGene00006591	toh-1	T24A11.3	1.11576	0.158022	0.536081	0.27077
WBGene00017385	F11G11.5	F11G11.5	1.11573	0.157993	0.276857	0.557744
WBGene00008432	D2085.7	D2085.7	1.11569	0.15793	0.704239	0.15228
WBGene00044789	T07A9.14	T07A9.14	1.11563	0.157854	0.535833	0.270971
WBGene00021296	Y25C1A.13	Y25C1A.13	1.11532	0.157458	0.493264	0.306921
WBGene00021774	fbxb-43	Y51H7BR.2	1.11532	0.157453	0.330741	0.480513
WBGene00011117	R07E5.11	R07E5.11	1.11524	0.157359	0.755236	0.121917
WBGene00020229	T05A8.3	T05A8.3	1.11522	0.157334	0.618283	0.208813
WBGene00012120	T28C6.5	T28C6.5	1.11521	0.157315	0.492633	0.307476
WBGene00001077	dpy-18	Y47D3B.10	1.11518	0.157277	0.508985	0.293295
WBGene00007257	C01H6.8	C01H6.8	1.11515	0.157237	0.355364	0.449327
WBGene00007047	wts-1	T20F10.1	1.1151	0.157173	0.618283	0.208813
WBGene00013372	Y61B8B.2	Y61B8B.2	1.11501	0.157057	0.638781	0.194648
WBGene00021829	mrpl-17	Y54E10A.7	1.11501	0.157052	0.465694	0.331899
WBGene00021787	Y51H7C.9	Y51H7C.9	1.115	0.157045	0.53184	0.274219
WBGene00016809	C50D2.6	C50D2.6	1.11499	0.157028	0.666612	0.176127
WBGene00021066	W06H8.2	W06H8.2	1.11497	0.157004	0.698686	0.155718
WBGene00016551	C40A11.8	C40A11.8	1.11497	0.157001	0.5468	0.262171
WBGene00018269	acs-11	F41C3.3	1.11489	0.156905	0.585817	0.232238
WBGene00019805	R01B10.3	R01B10.3	1.11484	0.156832	0.654322	0.184208
WBGene00000731	col-158	D2023.7	1.11481	0.156804	0.667873	0.175306
WBGene00011047	R06A4.2	R06A4.2	1.11477	0.156745	0.585427	0.232527
WBGene00007927	C34C12.8	C34C12.8	1.11455	0.156459	0.495742	0.304744
WBGene00016163	C27D9.1	C27D9.1	1.11447	0.156351	0.567105	0.246336
WBGene00010478	K01G5.5	K01G5.5	1.11442	0.156294	0.233676	0.631386
WBGene00004897	snb-1	T10H9.4	1.1144	0.156271	0.223906	0.649934
WBGene00017362	F10G2.1	F10G2.1	1.11433	0.15618	0.679756	0.167647
WBGene00006720	ubc-25	F25H2.8	1.11431	0.15615	0.391387	0.407394
WBGene00014215	obr-3	ZK1086.1	1.11426	0.156086	0.516662	0.286793
WBGene00018674	F52C9.3	F52C9.3	1.1141	0.155878	0.45837	0.338784
WBGene00000266	bre-1	C53B4.7	1.11401	0.155766	0.676141	0.169963
WBGene00017169	F01F1.15	F01F1.15	1.11395	0.155681	0.35725	0.447028
WBGene00015941	C18A3.3	C18A3.3	1.11387	0.155578	0.527223	0.278005
WBGene00018660	F52C6.3	F52C6.3	1.11386	0.155565	0.545742	0.263012
WBGene00016500	memo-1	C37C3.8	1.11385	0.155557	0.59568	0.224987
WBGene00009218	acs-20	F28D1.9	1.11385	0.155554	0.536081	0.27077
WBGene00015152	B0348.2	B0348.2	1.1138	0.155486	0.585338	0.232593
WBGene00022260	Y73C8B.3	Y73C8B.3	1.11373	0.155393	0.556999	0.254145
WBGene00020968			1.11372	0.155387	0.524474	0.280276
WBGene00017901	igeg-1	F28E10.2	1.11362	0.155263	0.547528	0.261594
WBGene00012925	wht-8	Y47D3A.11	1.11361	0.15525	0.383807	0.415887
WBGene00000286	cal-2	C18E9.1	1.11358	0.15521	0.597885	0.223383
WBGene00009501	F37A8.1	F37A8.1	1.1135	0.155102	0.528129	0.27726
WBGene00022112	Y71F9AL.7	Y71F9AL.7	1.11349	0.155087	0.578409	0.237765
WBGene00007591	zipt-13	C14H10.1	1.11334	0.1549	0.719193	0.143154
WBGene00018212	F39H12.1	F39H12.1	1.1133	0.154839	0.601471	0.220785
WBGene00010882	atg-7	M7.5	1.11305	0.154519	0.390769	0.408079
WBGene00022820	ZK813.1	ZK813.1	1.11302	0.154475	0.254864	0.593691
WBGene00001579	gex-2	F56A11.1	1.11296	0.154402	0.4807	0.318126
WBGene00021495	sqst-2	Y40C5A.1	1.11284	0.154243	0.680849	0.166949
WBGene00016797	C50A2.3	C50A2.3	1.11283	0.154227	0.526202	0.278847
WBGene00008915	F17C11.4	F17C11.4	1.11282	0.15422	0.740733	0.130338
WBGene00020153	nhr-212	T01G6.6	1.1128	0.154197	0.466733	0.330932
WBGene00011408	nifk-1	T04A8.6	1.11269	0.154058	0.442817	0.353776
WBGene00010701	ent-2	K09A9.3	1.11267	0.154021	0.443498	0.353108
WBGene00016456	C35E7.4	C35E7.4	1.11264	0.153991	0.464108	0.333381
WBGene00001092	dro-1	F53A2.5	1.11258	0.153909	0.528106	0.277279
WBGene00017955	F31E8.5	F31E8.5	1.11253	0.153851	0.561865	0.250368
WBGene00018874	tag-234	F55C12.7	1.11253	0.153839	0.572862	0.24195
WBGene00013165	Y53F4B.19	Y53F4B.19	1.1125	0.153807	0.604547	0.21857
WBGene00008219	C50B6.3	C50B6.3	1.1125	0.153804	0.347971	0.458458
WBGene00003931	pat-4	C29F9.7	1.11245	0.153746	0.601067	0.221077
WBGene00017866	stn-2	F27D9.8	1.1124	0.153679	0.528663	0.276821
WBGene00007778	C27D8.2	C27D8.2	1.1124	0.153672	0.630025	0.200642
WBGene00011116	pdcd-2	R07E5.10	1.1124	0.15367	0.347971	0.458458
WBGene00019724	M02B7.2	M02B7.2	1.11239	0.153668	0.474236	0.324006
WBGene00001230	eif-3.G	F22B5.2	1.11235	0.153616	0.348327	0.458012
WBGene00009809	F47B8.8	F47B8.8	1.11231	0.153565	0.667873	0.175306
WBGene00008252	C51E3.6	C51E3.6	1.11231	0.153565	0.528412	0.277027
WBGene00004373	rme-1	W06H8.1	1.11225	0.153487	0.566416	0.246865
WBGene00019843	R03E9.2	R03E9.2	1.11221	0.153427	0.571505	0.24298
WBGene00017478	cest-26	F15A8.6	1.11209	0.153268	0.528412	0.277027
WBGene00012180	W01D2.3	W01D2.3	1.11205	0.153224	0.57111	0.24328
WBGene00001446	flp-3	W07E11.2	1.11197	0.153112	0.771828	0.11248
WBGene00012137	asic-2	T28F4.2	1.11185	0.152961	0.656218	0.182952
WBGene00018041	F35D2.3	F35D2.3	1.11184	0.152946	0.572136	0.242501
WBGene00017419	sec-16A.2	F13B9.1	1.11176	0.152839	0.476838	0.321629
WBGene00022127	yop-1	Y71F9B.3	1.11171	0.152778	0.52994	0.275773
WBGene00009537	ccch-2	F38C2.5	1.11165	0.152701	0.495611	0.304859
WBGene00004173	pqn-94	ZC15.8	1.11164	0.15269	0.748708	0.125688
WBGene00013232	faah-4	Y56A3A.12	1.11163	0.152677	0.525208	0.279669
WBGene00012018	T25C12.3	T25C12.3	1.11161	0.152652	0.547356	0.26173
WBGene00021060	dct-11	W06B11.3	1.11153	0.152541	0.680868	0.166937
[truncated: 15,399 more rows]
