# Supplementary material for: Selective Destabilization of Transcripts by mRNA Decapping Regulates Oocyte Maturation and Innate Immunity Gene Expression during Ageing in C. elegans
Source: Biology (Basel). 2023 Jan 21;12(2):171. doi: 10.3390/biology12020171 (PMC9952881; doi:10.3390/biology12020171)
Supplement: Supplementary file 1 [file biology-12-00171-s001.zip › Table S4.xlsx]

## Sheet: Classification II
Classification of differentially expressed genes according to their expression in somatic tissues or in the germline.
Significant upregulation
Significant downregulation
Germline-specifc						Soma-specific				Shared
Wormbase ID	Gene name	Sequence Name	P-granule target	Function		Wormbase ID	Gene name	Sequence Name		Wormbase ID	Gene name	Sequence Name
WBGene00003463	msp-76	ZK1251.6	YES	Spermatogenic		WBGene00022005	Y59H11AM.1	Y59H11AM.1		WBGene00011795	T16A9.5	T16A9.5
WBGene00003443	msp-50	C34F11.4	YES	Shared		WBGene00012593	nspe-7	Y38E10A.15		WBGene00007301	C04F12.7	C04F12.7
WBGene00022754	nspd-1	ZK484.8	YES	Shared		WBGene00044284	spp-21	T25C12.4		WBGene00007142	ttr-18	B0334.1
WBGene00022875	ZK1248.4	ZK1248.4	YES	Spermatogenic		WBGene00000560	cnc-6	Y46E12A.1		WBGene00000558	cnc-4	R09B5.9
WBGene00016447	msd-4	C35D10.11	YES	Spermatogenic		WBGene00008621	F09C8.1	F09C8.1		WBGene00003769	nlp-31	B0213.6
WBGene00010633	nspd-2	K07F5.5	YES	Shared		WBGene00016760	C49A9.6	C49A9.6		WBGene00013474	Y69E1A.2	Y69E1A.2
WBGene00007308	C04G2.9	C04G2.9	YES	Spermatogenic		WBGene00017506	F16B4.4	F16B4.4		WBGene00003765	nlp-27	B0213.2
WBGene00021398	Y38C1AA.7	Y38C1AA.7	YES	Spermatogenic		WBGene00018646	mul-1	F49F1.6		WBGene00016781	C49G7.3	C49G7.3
WBGene00014173	ZK970.7	ZK970.7	NO	Spermatogenic		WBGene00004994	spp-9	T25C12.2		WBGene00001760	gst-12	F37B1.2
WBGene00009681	gipc-2	F44D12.4	YES	Spermatogenic		WBGene00000556	cnc-2	R09B5.3		WBGene00012136	T28F4.1	T28F4.1
WBGene00011968	T23G11.1	T23G11.1	YES	Spermatogenic		WBGene00021979	Y58A7A.5	Y58A7A.5		WBGene00006051	ssq-2	T28H11.5
WBGene00013854	cyc-2.2	ZC116.2	YES	Spermatogenic		WBGene00008323	C55A1.6	C55A1.6		WBGene00016782	phat-3	C49G7.4
WBGene00019026	F58A6.9	F58A6.9	YES	Spermatogenic		WBGene00012783	Y43C5A.3	Y43C5A.3		WBGene00006416	sams-5	T13A10.11
WBGene00016351	C33F10.1	C33F10.1	YES	Spermatogenic		WBGene00255375	F08B4.8	F08B4.8		WBGene00017678	asp-12	F21F8.4
WBGene00017542	F17E9.5	F17E9.5	YES	Spermatogenic		WBGene00002090	ins-7	ZK1251.2		WBGene00003079	lsm-5	F28F8.3
WBGene00012781	nspd-7	Y43C5A.1	YES	Spermatogenic		WBGene00018343	F42A10.7	F42A10.7		WBGene00008622	F09C8.2	F09C8.2
WBGene00006044	ssp-16	T27A3.3	YES	Spermatogenic		WBGene00007506	fbxc-58	C10C5.2		WBGene00001761	gst-13	T26C5.1
WBGene00022751	msrp-2	ZK484.5	YES	Spermatogenic		WBGene00004993	spp-8	C28C12.5		WBGene00021050	W05H9.3	W05H9.3
WBGene00043187	nspa-9	C40H5.1	NO	Oogenic		WBGene00010752	K10G4.3	K10G4.3		WBGene00007405	C07A9.9	C07A9.9
WBGene00016440	gipc-1	C35D10.2	YES	Spermatogenic		WBGene00010005	cnc-7	F53H2.2		WBGene00006050	ssq-1	K07F5.11
WBGene00016399	C34D4.3	C34D4.3	YES	Shared		WBGene00000986	dhs-23	R08H2.1		WBGene00000795	crn-2	CD4.2
WBGene00007307	spch-1	C04G2.8	YES	Shared		WBGene00021709	ugt-29	Y49C4A.8		WBGene00003768	nlp-30	B0213.5
WBGene00009620	fip-5	F41E7.4	YES	Spermatogenic		WBGene00013900	ugt-18	ZC443.5		WBGene00003903	pab-2	F18H3.3
WBGene00013847	cls-3	ZC84.3	YES	Oogenic		WBGene00000783	cpr-3	T10H4.12		WBGene00019478	cri-2	K07C11.5
WBGene00019430	K06A5.2	K06A5.2	YES	Spermatogenic		WBGene00016417	C34F11.8	C34F11.8		WBGene00007883	C33A12.4	C33A12.4
WBGene00017058	msrp-6	D2062.6	YES	Shared		WBGene00021978	Y58A7A.4	Y58A7A.4		WBGene00000516	cki-1	T05A6.1
WBGene00011214	R10E9.2	R10E9.2	YES	Spermatogenic		WBGene00020339	ttr-59	T08A9.11		WBGene00012899	Y46G5A.7	Y46G5A.7
WBGene00011120	R07E5.15	R07E5.15	YES	Spermatogenic		WBGene00022040	Y65B4BR.1	Y65B4BR.1		WBGene00000214	asp-1	Y39B6A.20
WBGene00001786	gst-38	F35E8.8	YES	Oogenic		WBGene00003767	nlp-29	B0213.4		WBGene00194713	F19B10.13	F19B10.13
WBGene00017851	F27C1.1	F27C1.1	YES	Spermatogenic		WBGene00019779	endu-2	M60.2		WBGene00013392	Y62H9A.4	Y62H9A.4
WBGene00020414	T10E9.4	T10E9.4	YES	Shared		WBGene00020049	ttr-8	R13A5.6		WBGene00011059	R06C1.4	R06C1.4
WBGene00011176	R09E10.6	R09E10.6	YES	Spermatogenic		WBGene00012664	Y39B6A.1	Y39B6A.1		WBGene00021556	Y45G5AM.3	Y45G5AM.3
WBGene00013713	Y106G6G.4	Y106G6G.4	YES	Spermatogenic		WBGene00007162	fbxa-153	B0391.5		WBGene00015671	C10B5.3	C10B5.3
WBGene00019410	K05F1.9	K05F1.9	YES	Spermatogenic		WBGene00010266	dct-18	F58G1.4		WBGene00010759	cysl-2	K10H10.2
WBGene00006039	ssp-10	K07F5.9	YES	Spermatogenic		WBGene00020865	T27E4.7	T27E4.7		WBGene00011538	T06E6.1	T06E6.1
WBGene00009457	F36A2.10	F36A2.10	YES	Spermatogenic		WBGene00020047	ttr-32	R13A5.3		WBGene00006915	vha-6	VW02B12L.1
WBGene00017059	msrp-5	D2062.7	YES	Shared		WBGene00020156	T02B11.4	T02B11.4		WBGene00010485	ant-1.3	K01H12.2
WBGene00008541	F07A5.2	F07A5.2	YES	Spermatogenic		WBGene00009237	F28H7.3	F28H7.3		WBGene00016783	irg-2	C49G7.5
WBGene00010651	K08C9.2	K08C9.2	YES	Spermatogenic		WBGene00017467	F14F9.4	F14F9.4		WBGene00003766	nlp-28	B0213.3
WBGene00009308	F32A11.3	F32A11.3	YES	Shared		WBGene00003055	lon-1	F48E8.1		WBGene00016316	C32D5.8	C32D5.8
WBGene00020140	ant-1.4	T01B11.4	YES	Spermatogenic		WBGene00014206	nit-1	ZK1058.6		WBGene00008980	emre-1	F20D1.10
WBGene00017472	cst-1	F14H12.4	YES	Oogenic		WBGene00022736	ZK418.7	ZK418.7		WBGene00013391	Y62H9A.3	Y62H9A.3
WBGene00006052	ssq-3	ZC477.1	YES	Spermatogenic		WBGene00018966	F56D2.5	F56D2.5		WBGene00019770	M04F3.4	M04F3.4
WBGene00007601	C15C6.2	C15C6.2	YES	Shared		WBGene00007553	C13G3.1	C13G3.1		WBGene00020382	T09B4.8	T09B4.8
WBGene00015688	C10G11.8	C10G11.8	YES	Spermatogenic		WBGene00011540	T06E6.10	T06E6.10		WBGene00004809	skr-3	F44G3.6
WBGene00021288	clec-123	Y25C1A.1	YES	Spermatogenic		WBGene00021977	Y58A7A.3	Y58A7A.3		WBGene00000276	byn-1	F57B9.5
WBGene00007613	C15H11.1	C15H11.1	YES	Spermatogenic		WBGene00001328	epi-1	K08C7.3		WBGene00009793	pkn-1	F46F6.2
WBGene00013858	ssp-34	ZC168.6	YES	Spermatogenic		WBGene00003879	ora-1	F57H12.3		WBGene00009978	F53E4.1	F53E4.1
WBGene00020353	T08B6.4	T08B6.4	YES	Spermatogenic		WBGene00001158	ech-9	F01G10.3		WBGene00019511	lido-8	K08A2.1
WBGene00012595	Y38E10A.17	Y38E10A.17	YES	Spermatogenic		WBGene00005655	srr-4	K11D12.3		WBGene00001396	fat-4	T13F2.1
WBGene00077593	C49G7.12	C49G7.12	YES	Spermatogenic		WBGene00015613	C08F1.10	C08F1.10		WBGene00019327	zip-2	K02F3.4
WBGene00023159	W06H8.5	W06H8.5	YES	Shared		WBGene00009429	irg-5	F35E12.5		WBGene00009394	clec-63	F35C5.6
WBGene00009344	F32H2.7	F32H2.7	YES	Spermatogenic		WBGene00007807	C29F3.7	C29F3.7		WBGene00019682	K12H4.7	K12H4.7
WBGene00012296	spe-46	W06D4.2	YES	Spermatogenic		WBGene00012101	zip-10	T27F2.4		WBGene00022705	ZK354.2	ZK354.2
WBGene00010091	ssp-35	F55C5.1	YES	Spermatogenic		WBGene00015598	fbxa-163	C08E3.6		WBGene00015161	pho-5	B0361.7
WBGene00009321	F32B6.4	F32B6.4	YES	Spermatogenic		WBGene00016958	ilys-4	C55F2.2		WBGene00008194	C49C3.4	C49C3.4
WBGene00015094	B0261.6	B0261.6	YES	Spermatogenic		WBGene00005003	spp-18	F27C8.4		WBGene00000215	asp-2	T18H9.2
WBGene00007190	rmd-3	B0491.3	YES	Spermatogenic		WBGene00017838	F26G1.2	F26G1.2		WBGene00001425	fis-2	F13B9.8
WBGene00020661	smz-2	T21G5.4	YES	Spermatogenic		WBGene00009434	F35E12.10	F35E12.10		WBGene00010491	K02B7.3	K02B7.3
WBGene00012637	Y38H8A.3	Y38H8A.3	YES	Spermatogenic		WBGene00009621	fipr-21	F41E7.5		WBGene00001813	haf-3	F57A10.3
WBGene00018135	F37A4.5	F37A4.5	YES	Spermatogenic		WBGene00019564	K09D9.1	K09D9.1		WBGene00015313	hpo-32	C01G8.6
WBGene00007733	smz-1	C25G4.6	YES	Spermatogenic		WBGene00015791	C15C7.5	C15C7.5		WBGene00003902	pab-1	Y106G6H.2
WBGene00013723	Y106G6H.13	Y106G6H.13	YES	Spermatogenic		WBGene00010019	F54B8.4	F54B8.4		WBGene00002065	iff-2	F54C9.1
WBGene00010212	fbxa-192	F57G4.8	YES	Spermatogenic		WBGene00009959	F53B6.4	F53B6.4		WBGene00004798	sip-1	F43D9.4
WBGene00015759	C14C6.5	C14C6.5	NO	Shared		WBGene00009110	F25D1.5	F25D1.5		WBGene00011489	T05F1.2	T05F1.2
WBGene00017978	msrp-1	F32B5.4	YES	Spermatogenic		WBGene00016923	C54F6.5	C54F6.5		WBGene00014114	tftc-3	ZK856.13
WBGene00010185	F57A10.4	F57A10.4	YES	Oogenic		WBGene00007372	C06B8.7	C06B8.7		WBGene00016411	C34E10.10	C34E10.10
WBGene00022708	ZK354.7	ZK354.7	YES	Spermatogenic		WBGene00002054	ifb-2	F10C1.7		WBGene00006927	vit-3	F59D8.1
WBGene00009223	mdt-28	F28F8.5	NO	Oogenic		WBGene00002021	hsp-17	F52E1.7		WBGene00004068	pnk-1	C10G11.5
WBGene00016234	C29G2.6	C29G2.6	YES	Shared		WBGene00021160	gba-4	Y4C6B.6		WBGene00014253	ZK1320.3	ZK1320.3
WBGene00007584	C14C10.1	C14C10.1	YES	Shared		WBGene00010357	H03A11.2	H03A11.2		WBGene00007363	stdh-1	C06B3.4
WBGene00012087	T27E7.1	T27E7.1	YES	Spermatogenic		WBGene00018236	fbxb-71	F40F4.1		WBGene00017301	hach-1	F09F7.4
WBGene00017246	F08D12.2	F08D12.2	NO	Oogenic		WBGene00010613	K07A1.6	K07A1.6		WBGene00011571	ttr-46	T07C12.7
WBGene00044674	B0280.17	B0280.17	YES	Shared		WBGene00019645	swt-7	K11D12.5		WBGene00020218	T04G9.7	T04G9.7
WBGene00023424	C53D6.10	C53D6.10	YES	Spermatogenic		WBGene00013969	tep-1	ZK337.1		WBGene00021929	dcap-1	Y55F3AM.12
WBGene00086554	D1081.12	D1081.12	YES	Spermatogenic		WBGene00011910	alg-3	T22B3.2		WBGene00009469	F36D3.1	F36D3.1
WBGene00015348	C02F5.5	C02F5.5	YES	Shared		WBGene00019406	acdh-8	K05F1.3		WBGene00010064	F54F7.2	F54F7.2
WBGene00019598	K09H9.7	K09H9.7	NO	Shared		WBGene00020579	T19D12.4	T19D12.4		WBGene00020509	hex-1	T14F9.3
WBGene00006047	ssp-19	C55C2.2	YES	Spermatogenic		WBGene00009143	F26A3.5	F26A3.5
WBGene00011849	T19H5.4	T19H5.4	YES	Oogenic		WBGene00010507	K02E2.6	K02E2.6
WBGene00017644	exc-9	F20D12.5	YES	Shared		WBGene00022314	Y77E11A.14	Y77E11A.14
WBGene00018081	F36A4.2	F36A4.2	YES	Spermatogenic		WBGene00017466	F14F9.3	F14F9.3
WBGene00018704	ztf-13	F52E4.8	YES	Shared		WBGene00002056	ifc-2	M6.1
WBGene00010254	F58E6.5	F58E6.5	YES	Spermatogenic		WBGene00017197	F07C3.9	F07C3.9
WBGene00022592	klu-2	ZC328.2	YES	Spermatogenic		WBGene00014148	ZK909.3	ZK909.3
WBGene00022876	ZK1248.5	ZK1248.5	YES	Spermatogenic		WBGene00011707	T11B7.2	T11B7.2
WBGene00013290	Y57G11A.2	Y57G11A.2	YES	Spermatogenic		WBGene00002257	lbp-5	W02D3.7
WBGene00010574	K04H4.5	K04H4.5	YES	Spermatogenic		WBGene00020760	T24C4.4	T24C4.4
WBGene00005012	F26F4.2	F26F4.2	YES	Shared		WBGene00004058	pmp-1	C44B7.8
WBGene00016288	C31H1.5	C31H1.5	YES	Spermatogenic		WBGene00009089	jmjd-3.2	F23D12.5
WBGene00018370	F42H10.6	F42H10.6	NO	Oogenic		WBGene00007131	pals-26	B0284.1
WBGene00012809	Y43F8A.2	Y43F8A.2	YES	Spermatogenic		WBGene00001089	dre-1	K04A8.6
WBGene00010041	F54C9.3	F54C9.3	YES	Shared		WBGene00008490	F01D4.8	F01D4.8
WBGene00004452	rpl-38	C06B8.8	NO	Shared		WBGene00012207	W02B12.12	W02B12.12
WBGene00001909	his-35	C50F4.13	YES	Shared		WBGene00012980	efhd-1	Y48B6A.6
WBGene00006919	vha-10	F46F11.5	NO	Shared		WBGene00008074	nkb-2	C43F9.6
WBGene00014165	puf-12	ZK945.3	NO	Oogenic		WBGene00004311	ras-2	F17C8.4
WBGene00019811	egg-2	R01H2.3	YES	Oogenic		WBGene00010935	M163.1	M163.1
WBGene00011063	cpg-3	R06C7.4	YES	Oogenic		WBGene00008922	F17C11.11	F17C11.11
WBGene00021711	wago-11	Y49F6A.1	NO	Oogenic		WBGene00016788	C49G7.10	C49G7.10
WBGene00020349	T08B2.11	T08B2.11	YES	Shared		WBGene00016659	C45B2.2	C45B2.2
WBGene00011434	T04D3.5	T04D3.5	YES	Oogenic		WBGene00009453	F36A2.3	F36A2.3
WBGene00019731	M02D8.5	M02D8.5	YES	Spermatogenic		WBGene00021702	Y48G9A.9	Y48G9A.9
WBGene00002105	ins-22	M04D8.2	NO	Spermatogenic		WBGene00000022	abt-4	Y39D8C.1
WBGene00012631	vmo-1	Y38H6C.19	NO	Spermatogenic		WBGene00011460	ttr-14	T05A10.3
WBGene00016953	C55C3.3	C55C3.3	NO	Shared		WBGene00001150	ech-1.1	C29F3.1
						WBGene00021768	Y51F10.7	Y51F10.7
						WBGene00014052	ZK669.2	ZK669.2
						WBGene00000878	cyn-2	ZK520.5
						WBGene00021533	Y42G9A.3	Y42G9A.3
						WBGene00011423	ipla-7	T04B2.5
						WBGene00194651	C33D9.13	C33D9.13
						WBGene00018878	glit-1	F55D10.3
						WBGene00018330	elks-1	F42A6.9
						WBGene00001395	fat-3	W08D2.4
						WBGene00002269	lec-6	Y55B1AR.1
						WBGene00006530	tba-4	F44F4.11
						WBGene00020662	T21H3.1	T21H3.1
						WBGene00005142	srd-65	C39B5.12
						WBGene00012555	npp-25	Y37D8A.17
						WBGene00021395	pnc-1	Y38C1AA.3
						WBGene00007809	C29F4.3	C29F4.3
						WBGene00017071	aagr-1	D2096.3
						WBGene00000786	cpr-6	C25B8.3
						WBGene00043120	C09H10.4	C09H10.4
						WBGene00005001	spp-16	F32D8.9
						WBGene00014134	ZK896.3	ZK896.3
						WBGene00008247	srsx-26	C51E3.1
						WBGene00008038	C40H1.2	C40H1.2
						WBGene00011683	phat-6	T10B10.6
						WBGene00006628	tsp-2	C02F5.11
						WBGene00015932	C17H12.6	C17H12.6
						WBGene00007565	clec-48	C14A6.1
						WBGene00012231	W04A4.2	W04A4.2
						WBGene00022490	Y119D3B.13	Y119D3B.13
						WBGene00021337	Y34F4.2	Y34F4.2
						WBGene00011498	T05G5.1	T05G5.1
						WBGene00020182	ugt-53	T03D3.1
						WBGene00009486	F36G9.7	F36G9.7
						WBGene00012747	Y40H7A.10	Y40H7A.10
						WBGene00020082	gcp-2.1	R57.1
						WBGene00000013	abf-2	C50F2.10
						WBGene00015355	C02F12.5	C02F12.5
						WBGene00020235	T05A12.4	T05A12.4
						WBGene00011668	clec-47	T09F5.9
						WBGene00020516	T15B7.1	T15B7.1
