# Supplementary material for: Selective Destabilization of Transcripts by mRNA Decapping Regulates Oocyte Maturation and Innate Immunity Gene Expression during Ageing in C. elegans
Source: Biology (Basel). 2023 Jan 21;12(2):171. doi: 10.3390/biology12020171 (PMC9952881; doi:10.3390/biology12020171)
Supplement: Supplementary file 1 [file biology-12-00171-s001.zip › Table S5.xlsx]

## Sheet: Sheet1
	Detailed results of Gene Set enrichment analysis in differentially expressed genes of 9 days old dcap-1(rf) mutants compared to age-matched wt animals.
	WormExp Gene Set Enrichment Analysis (TF/RBP Targets) - FDR threshold 0.001 - Count threshold 20 (Upregulated Germline Transcripts - Related to Figure 1B)
	Term	Counts	ListSize	PopHit	Pop Size	Pvalue	Bonferroni	FDR	-log10(FDR)	OverlappedID	Refs
1	alg-3/alg-4 26G-RNA Targets	59	97	1407	29469	2.54417e-51	7.55618e-49	7.55618e-49	48.1217	WBGene00003463;WBGene00003443;WBGene00022754;WBGene00016447;WBGene00010633;WBGene00007308;WBGene00021398;WBGene00011968;WBGene00013854;WBGene00019026;WBGene00016351;WBGene00017542;WBGene00012781;WBGene00006044;WBGene00022751;WBGene00016399;WBGene00007307;WBGene00017058;WBGene00011214;WBGene00011120;WBGene00020414;WBGene00011176;WBGene00019410;WBGene00006039;WBGene00009457;WBGene00017059;WBGene000…	http://www.ncbi.nlm.nih.gov/pubmed/24360276
2	Targets 26G-RNAs in wild type	69	97	3138	29469	7.01262e-44	2.08275e-41	1.04137e-41	40.9824	WBGene00003463;WBGene00003443;WBGene00022754;WBGene00016447;WBGene00010633;WBGene00007308;WBGene00021398;WBGene00011968;WBGene00013854;WBGene00019026;WBGene00016351;WBGene00017542;WBGene00012781;WBGene00006044;WBGene00022751;WBGene00043187;WBGene00016440;WBGene00016399;WBGene00007307;WBGene00019430;WBGene00017058;WBGene00011214;WBGene00011120;WBGene00017851;WBGene00020414;WBGene00011176;WBGene000…	http://www.ncbi.nlm.nih.gov/pubmed/20133686
3	reduction in small RNA reads in rsd-2 late-generation	39	97	479	29469	1.31222e-42	3.8973e-40	1.2991e-40	39.8864	WBGene00022754;WBGene00016447;WBGene00007308;WBGene00013854;WBGene00019026;WBGene00017542;WBGene00012781;WBGene00006044;WBGene00022751;WBGene00016399;WBGene00019430;WBGene00011214;WBGene00011120;WBGene00020414;WBGene00011176;WBGene00006039;WBGene00009457;WBGene00008541;WBGene00010651;WBGene00009308;WBGene00021288;WBGene00007613;WBGene00013858;WBGene00020353;WBGene00012595;WBGene00009344;WBGene000…	http://www.ncbi.nlm.nih.gov/pubmed/25258416
4	alg-3/alg-4 positively regulated proteins (sperm)	22	97	122	29469	1.14201e-30	3.39176e-28	8.47941e-29	28.0716	WBGene00003463;WBGene00003443;WBGene00016447;WBGene00010633;WBGene00007308;WBGene00011968;WBGene00019026;WBGene00017542;WBGene00012781;WBGene00006039;WBGene00013858;WBGene00020353;WBGene00012595;WBGene00009344;WBGene00007190;WBGene00020661;WBGene00012637;WBGene00007733;WBGene00015348;WBGene00006047;WBGene00010254;WBGene00013290	http://www.ncbi.nlm.nih.gov/pubmed/24360276
5	Genes with Antisense Small RNAs Enriched by FLAG::csr-1 IP	68	97	5545	29469	4.05961e-27	1.2057e-24	2.41141e-25	24.6177	WBGene00003463;WBGene00022754;WBGene00016447;WBGene00010633;WBGene00007308;WBGene00021398;WBGene00009681;WBGene00013854;WBGene00019026;WBGene00016351;WBGene00017542;WBGene00012781;WBGene00006044;WBGene00022751;WBGene00016440;WBGene00016399;WBGene00007307;WBGene00019430;WBGene00011214;WBGene00011120;WBGene00017851;WBGene00020414;WBGene00011176;WBGene00013713;WBGene00019410;WBGene00006039;WBGene000…	http://www.ncbi.nlm.nih.gov/pubmed/24360276
6	fog-3 associated	28	97	720	29469	2.7269e-21	8.09888e-19	1.34981e-19	18.8697	WBGene00021398;WBGene00009681;WBGene00013854;WBGene00017542;WBGene00006044;WBGene00016440;WBGene00007307;WBGene00019430;WBGene00020414;WBGene00011176;WBGene00013713;WBGene00019410;WBGene00009457;WBGene00008541;WBGene00009308;WBGene00020140;WBGene00006052;WBGene00007601;WBGene00015688;WBGene00021288;WBGene00007613;WBGene00012637;WBGene00018135;WBGene00007733;WBGene00013723;WBGene00007584;WBGene000…	http://www.ncbi.nlm.nih.gov/pubmed/26564160
	WormExp Gene Set Enrichment Analysis (TF Targets) - FDR threshold 0.001 - Count threshold 20 (Upregulated Soma Transcripts - Related to Figure 2C)
	Term	Counts	ListSize	PopHit	Pop Size	Pvalue	Bonferroni	FDR	-log10(FDR)	OverlappedID	Refs
1	PQM-1 L3 Targets	58	223	1690	29469	4.26659e-22	1.26718e-19	1.26718e-19	18.8972	WBGene00008621;WBGene00016760;WBGene00018343;WBGene00004993;WBGene00000783;WBGene00019779;WBGene00012664;WBGene00010266;WBGene00009237;WBGene00014206;WBGene00022736;WBGene00001158;WBGene00005655;WBGene00009429;WBGene00007807;WBGene00016958;WBGene00005003;WBGene00009434;WBGene00019564;WBGene00015791;WBGene00009110;WBGene00007372;WBGene00002054;WBGene00021160;WBGene00019645;WBGene00020579;WBGene000…	http://www.ncbi.nlm.nih.gov/pubmed/21177963
2	Low-complexity elt-2 targets	65	223	2475	29469	6.76461e-19	2.00909e-16	1.00454e-16	15.998	WBGene00008621;WBGene00016760;WBGene00002090;WBGene00018343;WBGene00004993;WBGene00013900;WBGene00000783;WBGene00019779;WBGene00012664;WBGene00010266;WBGene00020865;WBGene00009237;WBGene00022736;WBGene00001158;WBGene00005655;WBGene00009429;WBGene00007807;WBGene00012101;WBGene00016958;WBGene00005003;WBGene00019564;WBGene00015791;WBGene00002054;WBGene00002021;WBGene00010357;WBGene00019645;WBGene000…	http://www.ncbi.nlm.nih.gov/pubmed/27070429
3	Age-regulated elt-2 targets	25	223	276	29469	1.47492e-18	4.38052e-16	1.46017e-16	15.8356	WBGene00002090;WBGene00018343;WBGene00004993;WBGene00009237;WBGene00001158;WBGene00005655;WBGene00009429;WBGene00007807;WBGene00005003;WBGene00020579;WBGene00011707;WBGene00001395;WBGene00020662;WBGene00000786;WBGene00007565;WBGene00001761;WBGene00010759;WBGene00006915;WBGene00001396;WBGene00009394;WBGene00019682;WBGene00000215;WBGene00004068;WBGene00014253;WBGene00011571	http://www.ncbi.nlm.nih.gov/pubmed/27070429
4	PMK-1 targets down in Day 15 vs. Day 6	25	223	374	29469	1.50243e-15	4.46221e-13	8.92442e-14	13.0494	WBGene00018343;WBGene00021709;WBGene00009237;WBGene00011540;WBGene00003879;WBGene00001158;WBGene00009429;WBGene00009110;WBGene00021160;WBGene00002056;WBGene00021768;WBGene00020662;WBGene00007565;WBGene00022490;WBGene00012747;WBGene00020082;WBGene00011668;WBGene00020516;WBGene00016781;WBGene00021050;WBGene00019682;WBGene00008194;WBGene00000215;WBGene00006927;WBGene00014253	http://www.ncbi.nlm.nih.gov/pubmed/21625567
5	daf-16 targets (Kumar)	31	223	816	29469	9.67115e-13	2.87233e-10	4.78722e-11	10.3199	WBGene00016760;WBGene00021979;WBGene00008323;WBGene00013900;WBGene00014206;WBGene00007553;WBGene00021977;WBGene00001158;WBGene00012101;WBGene00017838;WBGene00009110;WBGene00007372;WBGene00010357;WBGene00013969;WBGene00020579;WBGene00010935;WBGene00008922;WBGene00021768;WBGene00002269;WBGene00006530;WBGene00000786;WBGene00014134;WBGene00015355;WBGene00007142;WBGene00017678;WBGene00021050;WBGene000…	http://www.ncbi.nlm.nih.gov/pubmed/26539642
6	elt-3 targets	65	223	3416	29469	3.05082e-12	9.06094e-10	1.29442e-10	9.88792	WBGene00012593;WBGene00008621;WBGene00016760;WBGene00017506;WBGene00021979;WBGene00012783;WBGene00018343;WBGene00007506;WBGene00016417;WBGene00021978;WBGene00020339;WBGene00003767;WBGene00019779;WBGene00020049;WBGene00020865;WBGene00020047;WBGene00021977;WBGene00001328;WBGene00001158;WBGene00010357;WBGene00019645;WBGene00013969;WBGene00011910;WBGene00022314;WBGene00014148;WBGene00002257;WBGene000…	http://www.ncbi.nlm.nih.gov/pubmed/24097988
7	Putative E2F-targets	21	223	450	29469	2.87122e-10	8.52753e-08	1.06594e-08	7.97227	WBGene00008621;WBGene00007506;WBGene00022040;WBGene00003767;WBGene00020047;WBGene00020156;WBGene00017467;WBGene00009621;WBGene00014148;WBGene00017071;WBGene00020182;WBGene00020082;WBGene00003765;WBGene00000795;WBGene00021556;WBGene00010759;WBGene00016783;WBGene00003766;WBGene00019511;WBGene00004798;WBGene00017301	http://www.ncbi.nlm.nih.gov/pubmed/17368442
8	daf-16 targets within daf-2(-) (Kumar)	25	223	833	29469	2.46953e-08	7.33451e-06	7.33451e-07	6.13463	WBGene00016760;WBGene00021979;WBGene00008323;WBGene00000986;WBGene00007162;WBGene00007553;WBGene00021977;WBGene00010019;WBGene00009110;WBGene00016923;WBGene00007372;WBGene00013969;WBGene00010935;WBGene00002269;WBGene00000786;WBGene00021337;WBGene00015355;WBGene00007142;WBGene00021050;WBGene00010759;WBGene00003766;WBGene00020382;WBGene00004809;WBGene00009394;WBGene00007363	http://www.ncbi.nlm.nih.gov/pubmed/26539642
9	egl-3 L1 targets	31	223	1622	29469	5.76271e-06	0.00171152	0.000122252	3.91275	WBGene00012593;WBGene00017506;WBGene00012783;WBGene00016417;WBGene00020339;WBGene00003767;WBGene00020047;WBGene00003055;WBGene00021977;WBGene00017838;WBGene00009621;WBGene00013969;WBGene00022314;WBGene00014148;WBGene00008490;WBGene00004311;WBGene00008922;WBGene00009453;WBGene00021702;WBGene00001395;WBGene00007142;WBGene00003769;WBGene00003765;WBGene00003079;WBGene00003903;WBGene00010759;WBGene000…	http://www.ncbi.nlm.nih.gov/pubmed/21177963
10	MDL-1 L1 Targets	48	223	3246	29469	9.10615e-06	0.00270453	0.000180302	3.744	WBGene00012593;WBGene00017506;WBGene00012783;WBGene00018343;WBGene00004993;WBGene00016417;WBGene00019779;WBGene00012664;WBGene00007162;WBGene00020865;WBGene00017467;WBGene00021977;WBGene00005003;WBGene00017838;WBGene00010019;WBGene00007372;WBGene00019645;WBGene00010507;WBGene00014148;WBGene00001089;WBGene00004311;WBGene00010935;WBGene00008922;WBGene00021702;WBGene00021768;WBGene00018330;WBGene000…	http://www.ncbi.nlm.nih.gov/pubmed/21177963
	WormExp Gene Set Enrichment Analysis (TF Targets) - FDR threshold 0.001 - Count threshold 5 (Upregulated Immunity-related Genes - Related to Figure 2C)
	Term	Counts	ListSize	PopHit	Pop Size	Pvalue	Bonferroni	FDR	-log10(FDR)	OverlappedID	Refs
1	PQM-1 L3 Targets	24	43	1690	29469	7.6343e-18	2.26739e-15	2.26739e-15	14.6445	WBGene00019564;WBGene00019645;WBGene00007807;WBGene00020760;WBGene00000783;WBGene00020579;WBGene00009429;WBGene00009434;WBGene00005003;WBGene00019779;WBGene00019682;WBGene00004809;WBGene00017678;WBGene00001761;WBGene00000022;WBGene00008621;WBGene00004058;WBGene00016958;WBGene00011423;WBGene00001395;WBGene00001158;WBGene00009237;WBGene00020662;WBGene00021160	http://www.ncbi.nlm.nih.gov/pubmed/21177963
2	Low-complexity elt-2 targets	22	43	2475	29469	4.03631e-12	1.19878e-09	5.99392e-10	9.22229	WBGene00019564;WBGene00019645;WBGene00007807;WBGene00000783;WBGene00020579;WBGene00009429;WBGene00005003;WBGene00012101;WBGene00019779;WBGene00019682;WBGene00004809;WBGene00017678;WBGene00001761;WBGene00008621;WBGene00004058;WBGene00016958;WBGene00011423;WBGene00013900;WBGene00001395;WBGene00001158;WBGene00009237;WBGene00020662	http://www.ncbi.nlm.nih.gov/pubmed/27070429
3	Age-regulated elt-2 targets	10	43	276	29469	2.07766e-10	6.17065e-08	2.05688e-08	7.68679	WBGene00007807;WBGene00020579;WBGene00009429;WBGene00005003;WBGene00019682;WBGene00001761;WBGene00001395;WBGene00001158;WBGene00009237;WBGene00020662	http://www.ncbi.nlm.nih.gov/pubmed/27070429
4	PMK-1 targets down in Day 15 vs. Day 6	7	43	374	29469	1.64628e-05	0.00488944	0.000977887	3.00971	WBGene00009429;WBGene00019682;WBGene00021709;WBGene00001158;WBGene00009237;WBGene00020662;WBGene00021160	http://www.ncbi.nlm.nih.gov/pubmed/21625567
