# Supplementary material for: Selective Destabilization of Transcripts by mRNA Decapping Regulates Oocyte Maturation and Innate Immunity Gene Expression during Ageing in C. elegans
Source: Biology (Basel). 2023 Jan 21;12(2):171. doi: 10.3390/biology12020171 (PMC9952881; doi:10.3390/biology12020171)
Supplement: Supplementary file 1 [file biology-12-00171-s001.zip › Table S6.xlsx]

## Sheet: DAVID_GO
Detailed results of Gene Ontology enrichment analysis data differentially expressed genes of 9 days old dcap-1(rf) mutants compared to age-matched wt animals.
DAVID GO enrichment analysis - p value threshold 0.05 (Related to Figure 1C)
Soma UP
Category	Term	Count	%	PValue	log10(Pvalue)	Genes	List Total	Pop Hits	Pop Total	Fold Enrichment	Bonferroni	Benjamini	FDR	log10(FDR)
GOTERM_BP_DIRECT	GO:0045087~innate immune response	17	14.4068	2.04413e-11	10.6895	WBGENE00019564, WBGENE00019645, WBGENE00007807, WBGENE00020760, WBGENE00007506, WBGENE00000783, WBGENE00020579, WBGENE00000556, WBGENE00009429, WBGENE00009434, WBGENE00005003, WBGENE00000560, WBGENE00016788, WBGENE00018966, WBGENE00012101, WBGENE00019779, WBGENE00010019	68	317	11627	9.16956	2.16678e-09	2.16678e-09	2.16678e-09	8.66419
GOTERM_BP_DIRECT	GO:0050829~defense response to Gram-negative bacterium	6	5.08475	0.000118613	3.92587	WBGENE00009434, WBGENE00019645, WBGENE00020579, WBGENE00019779, WBGENE00009429, WBGENE00000556	68	84	11627	12.2132	0.012495	0.00628651	0.00628651	2.20159
GOTERM_BP_DIRECT	GO:0050832~defense response to fungus	3	2.54237	0.00972436	2.01214	WBGENE00000560, WBGENE00003767, WBGENE00000556	68	26	11627	19.7291	0.645067	0.343594	0.343594	0.463954
GOTERM_BP_DIRECT	GO:0008152~metabolic process	13	11.0169	0.0172882	1.76225	WBGENE00000022, WBGENE00008621, WBGENE00006530, WBGENE00001150, WBGENE00004058, WBGENE00009453, WBGENE00021709, WBGENE00019406, WBGENE00022040, WBGENE00016958, WBGENE00011423, WBGENE00019779, WBGENE00013900	68	1063	11627	2.09107	0.842539	0.458139	0.458139	0.339003
GOTERM_BP_DIRECT	GO:0006631~fatty acid metabolic process	3	2.54237	0.0299379	1.52378	WBGENE00001150, WBGENE00001395, WBGENE00001158	68	47	11627	10.914	0.96012	0.587667	0.587667	0.230868
GOTERM_BP_DIRECT	GO:0006629~lipid metabolic process	5	4.23729	0.0332642	1.47802	WBGENE00009237, WBGENE00020662, WBGENE00001395, WBGENE00021160, WBGENE00011423	68	211	11627	4.05178	0.972291	0.587667	0.587667	0.230868
Shared UP
Category	Term	Count	%	PValue	log10(Pvalue)	Genes	List Total	Pop Hits	Pop Total	Fold Enrichment	Bonferroni	Benjamini	FDR	log10(FDR)
GOTERM_BP_DIRECT	GO:0045087~innate immune response	7	11.2903	0.000787476	3.10376	WBGENE00000558, WBGENE00019682, WBGENE00004809, WBGENE00016783, WBGENE00000795, WBGENE00017678, WBGENE00001761	42	317	11627	6.11304	0.0772105	0.0803225	0.0803225	1.09516
GOTERM_BP_DIRECT	GO:0007218~neuropeptide signaling pathway	4	6.45161	0.00411213	2.38593	WBGENE00003765, WBGENE00003769, WBGENE00003768, WBGENE00003766	42	92	11627	12.0362	0.343152	0.209719	0.209719	0.678362
GOTERM_BP_DIRECT	GO:0050829~defense response to Gram-negative bacterium	3	4.83871	0.0352574	1.45275	WBGENE00004809, WBGENE00016783, WBGENE00019327	42	84	11627	9.8869	0.974298	0.88055	0.88055	0.0552458
GOTERM_BP_DIRECT	GO:0006508~proteolysis	5	8.06452	0.04052	1.39233	WBGENE00019682, WBGENE00019770, WBGENE00017678, WBGENE00000214, WBGENE00000215	42	370	11627	3.74099	0.985288	0.88055	0.88055	0.0552458
GOTERM_BP_DIRECT	GO:0040035~hermaphrodite genitalia development	7	11.2903	0.0431642	1.36488	WBGENE00011538, WBGENE00000516, WBGENE00003902, WBGENE00010485, WBGENE00002065, WBGENE00000276, WBGENE00006416	42	738	11627	2.62579	0.988898	0.88055	0.88055	0.0552458
All UP
Category	Term	Count	%	PValue	log10(Pvalue)	Genes	List Total	Pop Hits	Pop Total	Fold Enrichment	Bonferroni	Benjamini	FDR	log10(FDR)
GOTERM_BP_DIRECT	GO:0045087~innate immune response	24	13.3333	1.30686e-14	13.8838	WBGENE00019564, WBGENE00000558, WBGENE00019682, WBGENE00019645, WBGENE00007807, WBGENE00020760, WBGENE00004809, WBGENE00016783, WBGENE00007506, WBGENE00000795, WBGENE00000783, WBGENE00001761, WBGENE00020579, WBGENE00000556, WBGENE00009429, WBGENE00009434, WBGENE00005003, WBGENE00000560, WBGENE00016788, WBGENE00018966, WBGENE00012101, WBGENE00017678, WBGENE00019779, WBGENE00010019	110	317	11627	8.00252	2.21401e-12	2.20859e-12	2.19552e-12	11.6585
GOTERM_BP_DIRECT	GO:0050829~defense response to Gram-negative bacterium	9	5	1.11211e-06	5.95385	WBGENE00009434, WBGENE00019645, WBGENE00004809, WBGENE00016783, WBGENE00019327, WBGENE00020579, WBGENE00019779, WBGENE00009429, WBGENE00000556	110	84	11627	11.325	0.000187929	9.39732e-05	9.34172e-05	4.02957
GOTERM_BP_DIRECT	GO:0050832~defense response to fungus	5	2.77778	9.31977e-05	4.03059	WBGENE00000558, WBGENE00000560, WBGENE00003769, WBGENE00003767, WBGENE00000556	110	26	11627	20.3269	0.0156277	0.00525014	0.00521907	2.28241
GOTERM_BP_DIRECT	GO:0006631~fatty acid metabolic process	4	2.22222	0.00963513	2.01614	WBGENE00001150, WBGENE00001395, WBGENE00001396, WBGENE00001158	110	47	11627	8.99574	0.805288	0.367167	0.364995	0.437713
GOTERM_BP_DIRECT	GO:0007218~neuropeptide signaling pathway	5	2.77778	0.0108629	1.96405	WBGENE00003765, WBGENE00003769, WBGENE00003768, WBGENE00003767, WBGENE00003766	110	92	11627	5.74457	0.842114	0.367167	0.364995	0.437713
GOTERM_BP_DIRECT	GO:0008152~metabolic process	18	10	0.0199824	1.69935	WBGENE00015161, WBGENE00001813, WBGENE00000022, WBGENE00001760, WBGENE00001761, WBGENE00008621, WBGENE00006530, WBGENE00001150, WBGENE00004058, WBGENE00009453, WBGENE00021709, WBGENE00019406, WBGENE00020382, WBGENE00022040, WBGENE00016958, WBGENE00011423, WBGENE00019779, WBGENE00013900	110	1063	11627	1.78984	0.966999	0.562838	0.559507	0.252194
GOTERM_BP_DIRECT	GO:0031640~killing of cells of other organism	2	1.11111	0.0369796	1.43204	WBGENE00003769, WBGENE00003767	110	4	11627	52.85	0.998284	0.892793	0.88751	0.0518265
GOTERM_BP_DIRECT	GO:0006629~lipid metabolic process	6	3.33333	0.0482317	1.31667	WBGENE00009237, WBGENE00020662, WBGENE00001395, WBGENE00001396, WBGENE00021160, WBGENE00011423	110	211	11627	3.00569	0.999765	1	1	0
Soma DOWN
No enrichment
Shared DOWN
Category	Term	Count	%	PValue	log10(Pvalue)	Genes	List Total	Pop Hits	Pop Total	Fold Enrichment	Bonferroni	Benjamini	FDR	log10(FDR)
GOTERM_BP_DIRECT	GO:0008340~determination of adult lifespan	5	33.3333	0.0100796	1.99656	WBGENE00006927, WBGENE00007363, WBGENE00004068, WBGENE00021929, WBGENE00004798	12	976	11627	4.96371	0.284171	0.178247	0.178247	0.748978
GOTERM_BP_DIRECT	GO:0009792~embryo development ending in birth or egg hatching	8	53.3333	0.0108028	1.96646	WBGENE00009469, WBGENE00006927, WBGENE00016411, WBGENE00017301, WBGENE00004068, WBGENE00021929, WBGENE00004798, WBGENE00020218	12	3091	11627	2.50771	0.30123	0.178247	0.178247	0.748978
All DOWN
No enrichment
