# Supplementary material for: Selective Destabilization of Transcripts by mRNA Decapping Regulates Oocyte Maturation and Innate Immunity Gene Expression during Ageing in C. elegans
Source: Biology (Basel). 2023 Jan 21;12(2):171. doi: 10.3390/biology12020171 (PMC9952881; doi:10.3390/biology12020171)
Supplement: Supplementary file 1 [file biology-12-00171-s001.zip › Table S7.xlsx]

## Sheet: Sheet1
	Detailed results of lifespan analysis for dcap-1(rf) and dcap-1(rf);pqm-1 animals.
	Strain	Genotype	Median/Max lifespan	Mean1 ± SEM	N2 (T/C)	p-value vs wt	p-value vs pmq-1	p-value vs dcap-1	p-value vs dcap-1;pqm-1
1◊	N2	wild type (N2 - var. Bristol)	22/30	22,33±0,33	107/0		<0,0001 (****)	<0,0001 (****)
	BRF759	dcap-1(tm3163)	18/28	17,83±1,01	135/4	<0,0001 (****)			0,0039 (**)
	BRF778	pqm-1(ok485)	18/26	18,00±0,00	112/4	<0,0001 (****)			0,002 (***)
	BRF779	pqm-1(ok485);dcap-1(tm3163)	21/28	21,00±1,53	133/3		0,002 (***)	0,0039 (**)
2	N2	wild type (N2 - var. Bristol)	22/31	22,67±0,88	69/1		<0,0001 (****)	<0,0001 (****)
	BRF759◊	dcap-1(tm3163)	19/28	19,67±2,52	144/2	<0,0001 (****)			0,0012 (**)
	BRF778◊	pqm-1(ok485)	20/29	20,00±0,00	144/25	<0,0001 (****)			0,0303 (*)
	BRF779◊	pqm-1(ok485);dcap-1(tm3163)	22/29	21,67±0,88	144/0		0,0303 (*)	0,0012 (**)
3	N2	wild type (N2 - var. Bristol)	23/31	23,00±0,58	116/21		<0,0001 (****)	<0,0001 (****)	<0,0001 (****)
	BRF759◊	dcap-1(tm3163)	18/27	18,17±0,93	147/12	<0,0001 (****)			0,0005 (***)
	BRF778◊	pqm-1(ok485)	18/24	18,00±0,58	132/16	<0,0001 (****)			<0,0001 (****)
	BRF779◊	pqm-1(ok485);dcap-1(tm3163)	22/29	22,00±0,00	138/10		<0,0001 (****)	0,0005 (***)
All experiments were carried out at 20°C, in plates with UV-killed OP50 bacteria supplemented with 10μg/ml FUdR
*p<0,05, **p<0,01, ***p<0,001, ****p<0,0001 - Log-rank (Mantel-Cox) test
1Refers to the average median lifespan of replicate plates within each experiment
2T = total / C = censored
◊marks data shown in Fig. 4A
