# Supplementary material for: Selective Destabilization of Transcripts by mRNA Decapping Regulates Oocyte Maturation and Innate Immunity Gene Expression during Ageing in C. elegans
Source: Biology (Basel). 2023 Jan 21;12(2):171. doi: 10.3390/biology12020171 (PMC9952881; doi:10.3390/biology12020171)
Supplement: Supplementary file 1 [file biology-12-00171-s001.zip › Table S8.xlsx]

## Sheet: Data_of_fig4B
Classification of differentially expressed PQM-1 targets according to information by Wormbase (v. WS283).
Immunity/Detoxification
WormBase Gene ID	Sequence Name	Public Name	Brief description	GO - Biological Process
WBGene00004993	C28C12.5	spp-8	Saposin-like protein	Unclassified
WBGene00000783	T10H4.12	cpr-3	Cysteine-type endopeptidase activity	Immune system process/Response to stimulus/Protein metabolic process/Catabolic process
WBGene00019779	M60.2	endu-2	Endonuclease activity (poly(U)-specific)	Immune system response/Response to stimulus/RNA metabolic process/Other
WBGene00017678	F21F8.4	asp-12	Aspartic-type endopeptidase activity	Immune system process/Response to stimulus/Protein metabolic process/Cell death
WBGene00005655	K11D12.3	srr-4	Serpentine receptor, class R	Developmental process
WBGene00001761	T26C5.1	gst-13	Glutathione-S-transferase activity	Immune system process/Response to stimulus/Other
WBGene00009429	F35E12.5	irg-5	Infection response gene	Immune system process/Response to stimulus
WBGene00007807	C29F3.7	C29F3.7	CUB-like domain containing protein	Immune system process/Response to stimulus
WBGene00016958	C55F2.2	ilys-4	Lysozyme activity	Immune system response/Response to stimulus/Other
WBGene00005003	F27C8.4	spp-18	Saposin-like protein family	Immune system process/Response to stimulus
WBGene00009434	F35E12.10	F35E12.10	C-type lectin/CUB domain proteins	Immune system process/Response to stimulus
WBGene00019564	K09D9.1	K09D9.1	Invovled in innate immunine response	Immune system process/Response to stimulus
WBGene00019645	K11D12.5	swt-7	SWEET sugar transporter family	Immune system process/Response to stimulus/Establishment of localization/Regulation of biological process
WBGene00020579	T19D12.4	T19D12.4	Invovled in innate immunine response	Immune system process/Response to stimulus
WBGene00006915	VW02B12L.1	vha-6	Vacuolar H ATPase	Establishment of localization/Developmental process/Homeostatic process
WBGene00020760	T24C4.4	T24C4.4	Invovled in innate immunine response	Immune system response/Response to stimulus
WBGene00004809	F44G3.6	skr-3	SKp1 Related (ubiquitin ligase complex component)	Immune system process/Response to stimulus/Protein metabolic process/Catabolic process
WBGene00009394	F35C5.6	clec-63	C-type lectin/Carbohydrate binding activity	Unclassified
WBGene00019682	K12H4.7	K12H4.7	Dipeptidyl-peptidase activity	Immune system process/Response to stimulus/Protein metabolic process
WBGene00006628	C02F5.11	tsp-2	Tetraspanin family	Unclassified
WBGene00005001	F32D8.9	spp-16	Saposin-like protein family	Unclassified
WBGene00022736	ZK418.7	ZK418.7	GPCR activity	Response to stimulus/Signaling/Regulation of biological process
Metabolism
WormBase Gene ID	Sequence Name	Public Name	Brief description	GO - Biological Process
WBGene00008621	F09C8.1	F09C8.1	Phospholipase activity/Phospholipase B1 ortholog	Lipid metabolic process
WBGene00009237	F28H7.3	F28H7.3	Involved in lipid metablic process	Lipid metabolic process
WBGene00014206	ZK1058.6	nit-1	Nitrilase and nitrile hydratase activities	Response to stimulus/Other
WBGene00001158	F01G10.3	ech-9	3-hydroxyl-CoA dehydrogenase activity	Lipid metabolic process/Catabolic process
WBGene00021160	Y4C6B.6	gba-4	Glucosylceramidase activity	Lipid metabolic process/Catabolic process/Carbohydrate derivative metabolic process
WBGene00010759	K10H10.2	cysl-2	L-3-cyanoalanine and cysteine synthase activities	Other
WBGene00004058	C44B7.8	pmp-1	ATP binding/trasporter and long fatty acid transporter activities	Cellular component organization/Establishment of localization/Lipid metabolic process/Catabolic process
WBGene00000022	Y39D8C.1	abt-4	ABC transporter family/lipid transporter activity	Establishment of localization
WBGene00011423	T04B2.5	ipla-7	Phospholipase A2 and palmitoyl-CoA hydrolase activities	Lipid metabolic process/Regulation of biological process
WBGene00001396	T13F2.1	fat-4	Stearoyl-CoA 9-desaturase activity	Lipid metabolic process
WBGene00000215	T18H9.2	asp-2	Aspartic-type endopeptidase activity	Protein metabolic process/Cell death
WBGene00000214	Y39B6A.20	asp-1	Aspartic-type endopeptidase activity	Protein Metabolic process/Cell death
WBGene00001395	W08D2.4	fat-3	Stearoyl-CoA 9-desaturase activity	Lipid metabolic process/Establishment of localization/Developmental Process/Signaling/Reproduction/Regulation of biological process/Behavior/Other
WBGene00002269	Y55B1AR.1	lec-6	Galectin/Carbohydrate binding activity	Unclassified
WBGene00020662	T21H3.1	T21H3.1	Involved in lipid metablic process	Lipid metabolic process
WBGene00017071	D2096.3	aagr-1	Alpha 1,4-glucosidase activity	Carbohydrate derivative metabolic process/Catabolic process/Other
WBGene00020182	T03D3.1	ugt-53	UDP-glucuronosyltransferase activity	Unclassified
WBGene00004068	C10G11.5	pnk-1	Pantothenate kinase activity	Carbohydrate derivative metabolic process/Other
WBGene00021702	Y48G9A.9	Y48G9A.9	Tyrosine phosphatase activity	Protein metabolic process
WBGene00009110	F25D1.5	F25D1.5	Nucleotide binding and oxireductase activities	Unclassified
Other
WormBase Gene ID	Sequence Name	Public Name	Brief description	GO - Biological Process
WBGene00003079	F28F8.3	lsm-5	LSM Sm-like protein	RNA metabolic process
WBGene00002054	F10C1.7	ifb-2	Intermediate Filament, B	Unclassified
WBGene00007372	C06B8.7	C06B8.7	Scavenger receptor activity/Involved in endocytosis	Establishment of localization
WBGene00011571	T07C12.7	ttr-46	Transthyretin-related protein	Unclassified
Unknown
WormBase Gene ID	Sequence Name	Public Name	Brief description	GO - Biological Process
WBGene00016760	C49A9.6	C49A9.6	Uncharacterized	Unclassified
WBGene00018343	F42A10.7	F42A10.7	Uncharacterized	Unclassified
WBGene00012664	Y39B6A.1	Y39B6A.1	Uncharacterized	Unclassified
WBGene00010266	F58G1.4	dct-18	Uncharacterized	Unclassified
WBGene00021050	W05H9.3	W05H9.3	Uncharacterized	Unclassified
WBGene00007405	C07A9.9	C07A9.9	Uncharacterized	Unclassified
WBGene00015791	C15C7.5	bbln-1	Uncharacterized	Unclassified
WBGene00011707	T11B7.2	T11B7.2	Uncharacterized	Unclassified
WBGene00008922	F17C11.11	F17C11.11	Uncharacterized	Unclassified
WBGene00010935	M163.1	M163.1	Uncharacterized	Unclassified
WBGene00021768	Y51F10.7	Y51F10.7	Uncharacterized	Unclassified
WBGene00017197	F07C3.9	F07C3.9	Uncharacterized	Unclassified
