# Supplementary material for: Selective Destabilization of Transcripts by mRNA Decapping Regulates Oocyte Maturation and Innate Immunity Gene Expression during Ageing in C. elegans
Source: Biology (Basel). 2023 Jan 21;12(2):171. doi: 10.3390/biology12020171 (PMC9952881; doi:10.3390/biology12020171)
Supplement: Supplementary file 1 [file biology-12-00171-s001.zip › Table S9.xlsx]

## Sheet: Data_of_fig4D
Number of moving worms that express Q35::YFP in their muscles
Days	wild type			dcap-1(rf)			pqm-1			pqm-1; dcap-1(rf)
	A	B	C	A	B	C	A	B	C	A	B	C
1	119	108	90	102	119	89	102	113	89	96	119	85
2	119	108	90	102	119	89	102	113	89	96	119	85
3	119	108	90	102	119	89	102	112.05	89	96	119	85
4	115.066	108	90	102	119	89	100.959	111.076	89	96	118.008	85
5	114.083	108	90	102	119	89	100.959	109.075	89	96	118.008	84.0449
6	112.87	104.073	84	101.571	118	89	95.7551	95.0651	84.0556	79.2233	78.3417	83.0899
7	100.369	98.1818	70	100.714	116	89	71.5533	81.0555	67.2444	52.8155	35.7	58.2584
8	59.0793	41.2364	55	83.3046	103	82	59.8057	60.0411	51.4222	35.8391	20.825	42.9775
9	39.9822	25.7727	39	73.2679	90	74	27.7669	40.0274	35.6	1.88627	6.94166	25.7865
10	11.6295	10.3091	9	65.2385	76	65	18.1553	14.0096	8.13715	0	0	7.22022
11	0	4.12363	5	56.2055	52	47	9.61163	11.0075	5.08572		0	0
12		3.09273	2	46.1688	43	40	4.27184	9.00617	5.08572
13		2.06182	0.999999	38.1394	34	35	1.06796	7.0048	3.05143
14		1.03091	0	27.0991	23	24	0	7.0048	1.01715
15		0		11.0404	14	17		2.00137	0
16				5.01835	6	13		0	0
17				1.00367	3.99999	9
18				0	0	6
19						3
20						2
21						1
22						0
